# Supplementary material for: Conjugative plasmids inhibit extracellular electron transfer in Geobacter sulfurreducens
Source: Front Microbiol. 2023 Mar 17;14:1150091. doi: 10.3389/fmicb.2023.1150091 (PMC10063792; doi:10.3389/fmicb.2023.1150091)
Supplement: Supplementary file 2 [file Table_1.XLSX]

## Sheet: Description
Reads from FASTQ files (3 replicates with/without pKJK5) were mapped to pKJK5 with CLC Genomics Workbench 22.0.2.
pKJK5 sequence source: https://www.ncbi.nlm.nih.gov/nuccore/AM261282

## Sheet: Mapped reads
Gene name	Total gene reads (with pKJK5)	Total gene reads (without pKJK5)
trfA	16753	0
ssb	9068	0
trbA	572	0
trbB	43105	0
trbC	12077	0
trbD	7669	0
trbE	68163	0
trbF	17839	0
trbG	26445	0
trbH	13420	0
trbI	60619	0
trbJ	43625	0
trbK	2937	0
pKJK5_14	4669	0
trbL	59950	0
trbM	36217	0
trbN	23956	0
trbO	3672	0
trbP	12682	0
upf30.5	10987	0
pKJK5_21	11131	0
pKJK5_22	9842	0
parA	4418	0
pKJK5_24	3637	0
pKJK5_25	3981	0
pKJK5_26	3328	0
pKJK5_27	5940	2
intI1	3965	0
dfrA	2527	0
aadA11b	4358	1
qacEdelta1	1507	0
sul1	4538	0
pKJK5_33	1921	0
istB	1479	0
istA	1485	0
tetR	9385	0
tetA	658	0
pKJK5_38	201	0
pKJK5_39	175	0
traC	90725	0
traD	4448	0
traE	36732	0
traF	3716	0
traG	25551	0
traI	10235	0
traH	1772	0
traJ	2161	0
traK	6199	0
traL	12024	0
traM	4048	0
upf54.4	6591	0
upf54.8	1458	0
kfrA	8255	0
korB	49083	0
incC2	0	0
incC1	57412	0
korA	0	0
kleF	1667	0
kleE	13779	0
kleB	5743	0
kleA	5665	0
korC	3230	0
klcB	6385	0
klcA	8631	0
