# Supplementary material for: Conjugative plasmids inhibit extracellular electron transfer in Geobacter sulfurreducens
Source: Front Microbiol. 2023 Mar 17;14:1150091. doi: 10.3389/fmicb.2023.1150091 (PMC10063792; doi:10.3389/fmicb.2023.1150091)
Supplement: Supplementary file 3 [file Table_2.XLSX]

## Sheet: Description
The following link was used for annotation by Genewiz: https://ftp.ncbi.nlm.nih.gov/genomes/all/GCF/000/007/985/GCF_000007985.2_ASM798v2/
The tab "All genes", contains the relative expression for all genes.
The tab "Significant DEGs" contains only genes with adjusted p-value below 0.05 and log2FC above 0.9 or below -0.9.
In the tab "All genes" omcZ has the gene ID GS_RS10425, and omcS has the gene ID GS_RS12580. Both are highlighted in yellow.

## Sheet: All genes
Gene_ID	Base_mean	log2(FC)	StdErr	Wald-stats	p-value	p-adj
gene-GS_RS03950	6164.78	3.74415	0.129607	28.8885	1.66429e-183	5.79172e-180
gene-GS_RS03940	11950	3.84251	0.146148	26.292	2.36903e-152	4.12212e-149
gene-GS_RS03930	16567.4	3.5838	0.175159	20.4602	4.87107e-93	5.65044e-90
gene-GS_RS03955	1582.85	3.67594	0.187397	19.6158	1.13396e-85	9.86543e-83
gene-GS_RS03935	11053	3.24798	0.234207	13.868	9.90603e-44	6.89459e-41
gene-GS_RS03960	1425.44	2.81427	0.232361	12.1117	9.16316e-34	5.31463e-31
gene-GS_RS17080	2211.35	2.34603	0.214338	10.9455	6.9835e-28	3.4718e-25
gene-GS_RS03945	24108	2.66447	0.306202	8.70166	3.27057e-18	1.4227e-15
gene-GS_RS17085	1006	2.18934	0.266652	8.21046	2.20352e-16	8.52026e-14
gene-GS_RS02970	489.971	1.62114	0.234286	6.91947	4.53338e-12	1.57762e-09
gene-GS_RS04630	2266.04	0.884072	0.144539	6.11651	9.56461e-10	3.0259e-07
gene-GS_RS02000	153.811	-1.36914	0.24459	-5.5977	2.17218e-08	6.29932e-06
gene-GS_RS00850	317.429	-1.21941	0.219764	-5.54873	2.8776e-08	7.70311e-06
gene-GS_RS09345	782.019	-1.87225	0.381121	-4.91249	8.99275e-07	0.000213746
gene-GS_RS12425	130.467	1.52839	0.311424	4.90774	9.21318e-07	0.000213746
gene-GS_RS04600	3241.75	0.714721	0.149591	4.77782	1.77203e-06	0.0003779
gene-GS_RS06315	182.832	-1.06231	0.222726	-4.76958	1.84606e-06	0.0003779
gene-GS_RS03630	218.157	1.26218	0.265928	4.7463	2.07167e-06	0.000388618
gene-GS_RS06780	2112.61	-1.48782	0.313789	-4.74147	2.12177e-06	0.000388618
gene-GS_RS09305	1618.27	-1.68604	0.358799	-4.69912	2.61289e-06	0.000454643
gene-GS_RS08350	1293.9	-1.6795	0.359782	-4.66812	3.03971e-06	0.000503724
gene-GS_RS03620	111.577	0.93651	0.202994	4.61349	3.95959e-06	0.000626334
gene-GS_RS12005	286.708	-1.61055	0.350545	-4.59443	4.33933e-06	0.00065656
gene-GS_RS03310	2771.74	0.664369	0.145988	4.55084	5.34315e-06	0.000774757
gene-GS_RS01995	598.93	-1.15315	0.255631	-4.511	6.45223e-06	0.000871785
gene-GS_RS08935	1213.37	-1.003	0.222529	-4.50725	6.56733e-06	0.000871785
gene-GS_RS12185	398.658	1.00547	0.223388	4.50099	6.76385e-06	0.000871785
gene-GS_RS03915	17141.9	0.995799	0.223738	4.45074	8.5573e-06	0.00106355
gene-GS_RS10805	138.619	-1.66362	0.377584	-4.40597	1.05311e-05	0.00126212
gene-GS_RS12525	5130.69	0.753476	0.171288	4.3989	1.08803e-05	0.00126212
gene-GS_RS00845	1815.65	-1.37255	0.312831	-4.38751	1.14657e-05	0.00128135
gene-GS_RS08990	369.569	-1.32055	0.301388	-4.38157	1.17825e-05	0.00128135
gene-GS_RS08985	4361	-1.47797	0.338499	-4.36625	1.26396e-05	0.00133291
gene-GS_RS03790	140.147	-1.42792	0.329773	-4.33	1.49107e-05	0.00152615
gene-GS_RS13755	362.409	-1.36778	0.317908	-4.30243	1.68932e-05	0.00167967
gene-GS_RS10960	2309.35	-0.936807	0.219083	-4.27604	1.9025e-05	0.00183909
gene-GS_RS08980	715.78	-1.41537	0.33169	-4.26715	1.97988e-05	0.00186216
gene-GS_RS00870	267.151	0.851335	0.200162	4.25323	2.10705e-05	0.00192961
gene-GS_RS06750	834.978	0.94406	0.222515	4.24269	2.20857e-05	0.00195641
gene-GS_RS09295	2384.22	-1.5998	0.377432	-4.23864	2.24875e-05	0.00195641
gene-GS_RS02015	301.246	-0.715302	0.171031	-4.1823	2.88574e-05	0.00240706
gene-GS_RS08565	535.184	-1.54162	0.368739	-4.18078	2.90507e-05	0.00240706
gene-GS_RS12275	3105.68	-1.62865	0.39035	-4.17228	3.01562e-05	0.00244055
gene-GS_RS13055	1114.55	-1.62266	0.390299	-4.15748	3.2178e-05	0.00254498
gene-GS_RS08545	559.881	-0.886817	0.213873	-4.14647	3.37635e-05	0.00255428
gene-GS_RS17205	4106	-0.584724	0.140918	-4.14939	3.33366e-05	0.00255428
gene-GS_RS02960	1340.04	1.25232	0.302743	4.13656	3.52551e-05	0.00261038
gene-GS_RS09280	1007.83	-1.32938	0.323152	-4.1138	3.89196e-05	0.00282167
gene-GS_RS04820	550.581	-1.62187	0.394781	-4.10828	3.98621e-05	0.00283102
gene-GS_RS16560	6135.67	0.545867	0.133046	4.10283	4.08121e-05	0.00284052
gene-GS_RS03890	3966.83	0.685476	0.167494	4.09254	4.2668e-05	0.00291146
gene-GS_RS08930	998.229	-0.686255	0.168024	-4.08427	4.42155e-05	0.00295904
gene-GS_RS12055	372.805	-0.764975	0.187758	-4.07427	4.61588e-05	0.0030308
gene-GS_RS13915	734.462	-1.42433	0.352635	-4.03911	5.36553e-05	0.00345779
gene-GS_RS04175	119.289	0.906682	0.225275	4.02477	5.70301e-05	0.00357525
gene-GS_RS07450	33898.8	-0.950929	0.23639	-4.02271	5.75328e-05	0.00357525
gene-GS_RS02745	472.129	-0.966329	0.241227	-4.00589	6.17846e-05	0.00370708
gene-GS_RS13015	561.764	-1.16875	0.291553	-4.00871	6.10518e-05	0.00370708
gene-GS_RS12010	551.803	-1.31116	0.327763	-4.00034	6.32523e-05	0.00373081
gene-GS_RS13920	454.287	-1.30214	0.326147	-3.99251	6.53788e-05	0.00379197
gene-GS_RS03075	9841.49	-1.25924	0.315772	-3.98782	6.66825e-05	0.00380418
gene-GS_RS13135	5373.25	0.466081	0.117461	3.96798	7.24836e-05	0.00406843
gene-GS_RS02895	245.623	0.682443	0.172572	3.95455	7.66784e-05	0.00423557
gene-GS_RS13700	1226.88	-1.23597	0.317951	-3.8873	0.000101365	0.00551173
gene-GS_RS09430	1173.66	0.497957	0.128511	3.87482	0.000106705	0.0057128
gene-GS_RS12035	759.59	-1.52237	0.39383	-3.86556	0.000110834	0.00584397
gene-GS_RS04180	276.021	0.78106	0.202807	3.85124	0.000117519	0.00610399
gene-GS_RS10735	938.832	-1.50151	0.390745	-3.84269	0.000121695	0.00622791
gene-GS_RS06880	83.641	-0.913055	0.238601	-3.82671	0.000129868	0.00654985
gene-GS_RS03695	5542.45	0.739764	0.193684	3.81943	0.000133759	0.00664973
gene-GS_RS08845	7310.8	-0.813309	0.213166	-3.81538	0.000135972	0.00666452
gene-GS_RS03685	3417.25	0.551145	0.144684	3.80929	0.000139367	0.00673608
gene-GS_RS12030	595.634	-1.42694	0.376753	-3.78747	0.000152188	0.00725498
gene-GS_RS09285	1716.44	-1.36008	0.361178	-3.76568	0.000166099	0.00781113
gene-GS_RS17525	159.234	-1.1635	0.310403	-3.74837	0.00017799	0.00815005
gene-GS_RS14770	1200.26	-1.34479	0.358572	-3.7504	0.000176549	0.00815005
gene-GS_RS09290	2575.62	-1.33046	0.3557	-3.74041	0.000183717	0.00830306
gene-GS_RS10635	6618.24	-1.16558	0.312556	-3.72917	0.000192108	0.00857097
gene-GS_RS01810	954.956	0.750003	0.20204	3.71215	0.000205506	0.00882914
gene-GS_RS03820	314.408	-1.2603	0.339369	-3.71365	0.000204295	0.00882914
gene-GS_RS14445	7458.65	-1.14035	0.307123	-3.71302	0.000204804	0.00882914
gene-GS_RS15365	678.007	-1.07521	0.290631	-3.69955	0.000215979	0.00914652
gene-GS_RS16515	12008	-1.17781	0.318585	-3.69701	0.00021815	0.00914652
gene-GS_RS02005	551.466	-0.911327	0.247235	-3.68607	0.000227742	0.00932938
gene-GS_RS06785	2826.78	-1.44053	0.390818	-3.68593	0.000227873	0.00932938
gene-GS_RS17575	435.237	-1.31446	0.357457	-3.67725	0.000235762	0.00954014
gene-GS_RS12435	675.965	-1.28605	0.351478	-3.65897	0.000253232	0.0101293
gene-GS_RS08220	3065.1	-1.34524	0.368813	-3.64748	0.000264825	0.0104726
gene-GS_RS03270	1331.71	-1.20437	0.331405	-3.63413	0.000278924	0.0105356
gene-GS_RS04190	138.516	0.750992	0.206575	3.63543	0.000277512	0.0105356
gene-GS_RS07510	972.835	-1.27665	0.351529	-3.6317	0.000281555	0.0105356
gene-GS_RS10740	35.1664	-1.50285	0.412641	-3.64203	0.000270495	0.0105356
gene-GS_RS12415	1071.34	-1.36957	0.376882	-3.63395	0.000279111	0.0105356
gene-GS_RS16675	1861.1	-0.843357	0.232596	-3.62584	0.000288019	0.0106628
gene-GS_RS09350	3010.41	-1.1865	0.328363	-3.61338	0.000302228	0.0109402
gene-GS_RS10640	297.424	-1.35591	0.374979	-3.61597	0.000299227	0.0109402
gene-GS_RS14775	2153.4	-1.03011	0.285265	-3.61107	0.000304941	0.0109402
gene-GS_RS03830	562.74	-1.07157	0.302539	-3.54194	0.000397203	0.0136858
gene-GS_RS07370	1663.37	0.799882	0.2255	3.54714	0.000389435	0.0136858
gene-GS_RS13050	351.209	-1.04511	0.29503	-3.54239	0.000396524	0.0136858
gene-GS_RS16460	536.354	0.532713	0.150377	3.54252	0.000396324	0.0136858
gene-GS_RS12025	585.973	-1.19908	0.339229	-3.53471	0.000408227	0.0137925
gene-GS_RS15465	2299.34	0.740571	0.209394	3.53674	0.0004051	0.0137925
gene-GS_RS02735	1260.05	0.643456	0.18292	3.51769	0.000435321	0.0142917
gene-GS_RS03080	2797.74	-0.665777	0.189052	-3.52166	0.000428847	0.0142917
gene-GS_RS13805	6607.28	1.08104	0.307129	3.51982	0.000431842	0.0142917
gene-GS_RS02755	3037.77	-1.27381	0.362969	-3.50941	0.000449095	0.0146061
gene-GS_RS01090	261.919	0.851804	0.243426	3.49923	0.000466598	0.0150348
gene-GS_RS03760	218.984	0.844712	0.242196	3.48773	0.000487146	0.015365
gene-GS_RS07445	37389.1	-1.34215	0.384998	-3.48611	0.000490092	0.015365
gene-GS_RS14125	1672.06	-0.792315	0.227248	-3.48656	0.000489278	0.015365
gene-GS_RS07505	1186.8	-1.24262	0.356713	-3.48353	0.000494856	0.0153759
gene-GS_RS14095	13864.5	-0.691863	0.199044	-3.47594	0.000509069	0.0156775
gene-GS_RS16165	133.241	-0.780268	0.225193	-3.46488	0.000530464	0.0161931
gene-GS_RS13120	7796.42	0.602167	0.174555	3.44973	0.000561147	0.0169808
gene-GS_RS03800	445.602	-1.14883	0.333643	-3.44329	0.000574673	0.0172402
gene-GS_RS14185	722.56	-0.747094	0.217873	-3.42904	0.000605727	0.0178638
gene-GS_RS14515	167.755	0.75768	0.220831	3.43104	0.000601278	0.0178638
gene-GS_RS14585	2525.84	-1.01746	0.297375	-3.42148	0.000622817	0.0182135
gene-GS_RS03825	600.932	-1.0963	0.320701	-3.41847	0.000629749	0.0182627
gene-GS_RS12015	583.473	-1.22951	0.360153	-3.41387	0.000640483	0.0183356
gene-GS_RS14655	841.2	-0.75153	0.220204	-3.41288	0.0006428	0.0183356
gene-GS_RS11440	169.679	0.668363	0.196517	3.40105	0.000671265	0.0188387
gene-GS_RS14155	64.0761	0.974028	0.28636	3.40141	0.000670391	0.0188387
gene-GS_RS07050	96.5775	-0.830516	0.244842	-3.39204	0.000693735	0.0193136
gene-GS_RS12600	3880.46	0.411093	0.121609	3.38044	0.000723705	0.019988
gene-GS_RS13900	2132.62	-1.06942	0.316878	-3.37485	0.000738549	0.0202374
gene-GS_RS00310	180.738	-0.67471	0.20128	-3.3521	0.00080202	0.0203725
gene-GS_RS00835	781.597	-0.742206	0.220615	-3.36425	0.00076751	0.0203725
gene-GS_RS03375	290.634	0.917861	0.273716	3.35334	0.000798438	0.0203725
gene-GS_RS04830	387.052	-1.04887	0.312784	-3.35335	0.000798392	0.0203725
gene-GS_RS06255	223.095	-1.11378	0.331272	-3.36214	0.000773417	0.0203725
gene-GS_RS08695	263.079	-0.639424	0.190044	-3.3646	0.000766536	0.0203725
gene-GS_RS08950	12557.8	-1.28983	0.384135	-3.35776	0.000785774	0.0203725
gene-GS_RS09445	14385.1	0.879844	0.262389	3.3532	0.000798821	0.0203725
gene-GS_RS13000	2079.62	-0.996786	0.297257	-3.35328	0.000798586	0.0203725
gene-GS_RS15605	7838.94	0.646221	0.192585	3.35551	0.000792194	0.0203725
gene-GS_RS02795	3179.19	-1.13506	0.339434	-3.34397	0.000825901	0.0205296
gene-GS_RS04005	210.159	0.719557	0.214984	3.34703	0.000816809	0.0205296
gene-GS_RS16730	14018.2	-1.13634	0.339621	-3.3459	0.000820169	0.0205296
gene-GS_RS12760	2599.28	-0.677855	0.203026	-3.33876	0.000841536	0.0207698
gene-GS_RS02450	86961.3	-1.00961	0.303109	-3.33086	0.000865784	0.0207938
gene-GS_RS03665	3972.63	0.483322	0.145069	3.33168	0.000863247	0.0207938
gene-GS_RS04560	1862.57	0.74688	0.224373	3.32874	0.000872386	0.0207938
gene-GS_RS17570	8185.56	-1.16674	0.349956	-3.33395	0.000856206	0.0207938
gene-GS_RS09325	1776.09	-1.24358	0.373554	-3.32906	0.00087141	0.0207938
gene-GS_RS05715	299.708	0.584922	0.177111	3.30258	0.000958012	0.0226795
gene-GS_RS07685	2704.24	-1.16523	0.353106	-3.29996	0.000966985	0.0227372
gene-GS_RS07520	1452.91	-1.18174	0.35953	-3.2869	0.00101295	0.0236087
gene-GS_RS08925	1737.97	-1.19665	0.36421	-3.28561	0.00101762	0.0236087
gene-GS_RS00300	1038.58	-0.912409	0.278449	-3.27676	0.00105007	0.0240412
gene-GS_RS08725	1614.24	-0.822803	0.251011	-3.27796	0.00104561	0.0240412
gene-GS_RS02180	56.6959	1.25588	0.384138	3.26935	0.00107793	0.0243584
gene-GS_RS15455	10733.3	-1.12322	0.343555	-3.26941	0.00107772	0.0243584
gene-GS_RS09085	50.6494	-1.28365	0.393152	-3.26503	0.00109452	0.0245737
gene-GS_RS00660	4137.07	0.425362	0.131389	3.23742	0.00120616	0.0265942
gene-GS_RS06875	1497.67	-0.570691	0.176107	-3.24058	0.00119285	0.0265942
gene-GS_RS07110	507.257	-0.840005	0.259492	-3.23712	0.00120744	0.0265942
gene-GS_RS03905	16031.1	0.77604	0.239959	3.23405	0.00122049	0.0267126
gene-GS_RS13045	894.537	-1.15092	0.356083	-3.23218	0.0012285	0.0267199
gene-GS_RS04260	448.543	-0.496966	0.153863	-3.22993	0.0012382	0.0267636
gene-GS_RS09835	416.195	-0.746699	0.231836	-3.2208	0.00127831	0.02746
gene-GS_RS01805	2531.46	0.582605	0.18116	3.21597	0.00130006	0.0275866
gene-GS_RS11825	2697.78	-0.752759	0.234031	-3.21649	0.00129771	0.0275866
gene-GS_RS01275	551.953	-0.847236	0.263968	-3.20961	0.00132915	0.028033
gene-GS_RS12065	1096.43	-0.976036	0.305441	-3.1955	0.00139588	0.029263
gene-GS_RS02975	19121.5	-0.808671	0.253432	-3.19088	0.00141841	0.0293814
gene-GS_RS12410	704.973	-0.920294	0.288324	-3.19187	0.00141354	0.0293814
gene-GS_RS14650	2839.26	-1.06126	0.333027	-3.18672	0.00143896	0.0296306
gene-GS_RS02815	564.128	0.612905	0.192583	3.18254	0.00145988	0.0297098
gene-GS_RS13010	990.06	-1.21473	0.381514	-3.18398	0.00145265	0.0297098
gene-GS_RS06770	4013.29	-1.11782	0.351882	-3.17667	0.00148974	0.0299671
gene-GS_RS13195	1774.69	-1.08252	0.340649	-3.17781	0.00148391	0.0299671
gene-GS_RS01465	325.153	-0.854786	0.26946	-3.17221	0.00151282	0.0302564
gene-GS_RS01680	15042.2	-0.795256	0.252474	-3.14986	0.0016335	0.0322987
gene-GS_RS05535	20893.9	-0.734375	0.233057	-3.15106	0.00162681	0.0322987
gene-GS_RS00265	332.273	-1.13954	0.362661	-3.14216	0.00167704	0.0328423
gene-GS_RS11990	639.452	-1.09891	0.349785	-3.14167	0.00167986	0.0328423
gene-GS_RS02965	1251.6	1.00088	0.318915	3.13838	0.00169887	0.0328649
gene-GS_RS10800	141.302	-1.08169	0.344832	-3.13687	0.0017076	0.0328649
gene-GS_RS16970	666.309	0.558558	0.178079	3.13657	0.00170935	0.0328649
gene-GS_RS06755	1161.4	-1.00401	0.321432	-3.12355	0.00178682	0.0341655
gene-GS_RS03235	1583.85	-0.595805	0.191634	-3.10907	0.00187676	0.0356891
gene-GS_RS04375	54720.2	0.412626	0.132976	3.103	0.00191568	0.036201
gene-GS_RS09020	21452.7	-0.471327	0.15196	-3.10165	0.00192448	0.036201
gene-GS_RS13025	502.96	-1.17143	0.378432	-3.09548	0.00196496	0.0367638
gene-GS_RS02455	48628	1.04643	0.338938	3.08738	0.00201926	0.0374722
gene-GS_RS07765	551.411	0.623629	0.202042	3.08664	0.00202436	0.0374722
gene-GS_RS14230	8819.58	-1.05199	0.341426	-3.08117	0.00206189	0.0379649
gene-GS_RS08940	1595.21	-1.16595	0.379282	-3.07409	0.00211147	0.0385162
gene-GS_RS09825	1276.04	-0.623076	0.20271	-3.07374	0.00211396	0.0385162
gene-GS_RS03625	986.749	0.491826	0.16031	3.06798	0.00215514	0.038751
gene-GS_RS12690	7178.88	-1.00322	0.327057	-3.06743	0.00215908	0.038751
gene-GS_RS15600	5323.7	0.366252	0.119407	3.06727	0.00216026	0.038751
gene-GS_RS04845	1103.68	-0.467459	0.152986	-3.05558	0.00224628	0.0392697
gene-GS_RS05520	2522.9	-0.573431	0.187588	-3.05687	0.00223664	0.0392697
gene-GS_RS05960	1103.39	0.525943	0.171929	3.05908	0.00222021	0.0392697
gene-GS_RS08005	30457.2	-0.855302	0.280045	-3.05416	0.00225688	0.0392697
gene-GS_RS11455	3068.97	0.628369	0.205238	3.06166	0.00220113	0.0392697
gene-GS_RS14325	29991.9	-1.04443	0.341889	-3.05488	0.00225151	0.0392697
gene-GS_RS14975	3913.31	0.64369	0.211161	3.04834	0.00230113	0.0398405
gene-GS_RS00205	52385.9	-0.941211	0.309428	-3.04178	0.00235184	0.0403172
gene-GS_RS05650	2711.83	-0.772572	0.253897	-3.04286	0.0023434	0.0403172
gene-GS_RS14620	1128.26	-0.739289	0.243239	-3.03935	0.0023709	0.0404448
gene-GS_RS11265	2882.51	-1.03846	0.342173	-3.03489	0.00240625	0.0406597
gene-GS_RS15175	493.998	-0.96624	0.318386	-3.03481	0.00240687	0.0406597
gene-GS_RS15970	275.699	-1.1546	0.382401	-3.01935	0.00253318	0.0425867
gene-GS_RS07035	1457.51	-0.877328	0.291705	-3.00759	0.00263331	0.0440572
gene-GS_RS07115	1061.1	-0.635061	0.211429	-3.00366	0.00266751	0.044416
gene-GS_RS09100	1530.6	-1.10596	0.368381	-3.00221	0.0026803	0.0444164
gene-GS_RS11080	8495.4	-0.536074	0.179176	-2.99188	0.00277262	0.0457285
gene-GS_RS00695	416.425	0.554125	0.185841	2.98172	0.00286637	0.0465955
gene-GS_RS05575	10393.9	-0.637866	0.21402	-2.9804	0.00287874	0.0465955
gene-GS_RS09315	2103.83	-1.05761	0.354797	-2.9809	0.00287405	0.0465955
gene-GS_RS12755	9452.54	-0.9368	0.314122	-2.98228	0.00286111	0.0465955
gene-GS_RS15170	852.172	-0.933507	0.313707	-2.97572	0.00292298	0.0470925
gene-GS_RS02605	5193.17	0.538506	0.18218	2.9559	0.00311757	0.0487211
gene-GS_RS03815	1081.56	-0.661227	0.223442	-2.95928	0.00308357	0.0487211
gene-GS_RS03855	674.243	0.877552	0.296457	2.96014	0.00307503	0.0487211
gene-GS_RS04795	537.441	-0.785244	0.265693	-2.95546	0.00312207	0.0487211
gene-GS_RS05505	2015.87	-0.628422	0.212324	-2.95972	0.00307914	0.0487211
gene-GS_RS08945	4864.98	-1.16121	0.392572	-2.95796	0.00309686	0.0487211
gene-GS_RS09150	1391.16	-0.405864	0.136997	-2.96257	0.00305081	0.0487211
gene-GS_RS14045	12.265	1.16278	0.393893	2.95202	0.00315701	0.0490464
gene-GS_RS01075	768.298	0.836202	0.28346	2.94998	0.00317794	0.0491521
gene-GS_RS12840	1702.76	0.488928	0.166035	2.94473	0.00323238	0.049773
gene-GS_RS16850	4834.08	-0.737037	0.250802	-2.93872	0.00329573	0.0505248
gene-GS_RS08790	2642.97	-1.10683	0.377081	-2.93525	0.00333279	0.050869
gene-GS_RS02010	366.713	-0.570339	0.194571	-2.93126	0.00337585	0.0513012
gene-GS_RS06250	239.871	-1.0131	0.346351	-2.92508	0.00344368	0.0513558
gene-GS_RS09275	603.042	-1.17918	0.402575	-2.92909	0.00339954	0.0513558
gene-GS_RS09310	3827.5	-0.937685	0.320404	-2.92657	0.00342718	0.0513558
gene-GS_RS11520	1944.96	-0.880655	0.300757	-2.92813	0.00341005	0.0513558
gene-GS_RS16140	171.108	-0.879367	0.300719	-2.92422	0.00345324	0.0513558
gene-GS_RS00220	502.76	0.501485	0.171614	2.92217	0.00347607	0.0513842
gene-GS_RS13405	2391.78	0.707989	0.242346	2.9214	0.00348468	0.0513842
gene-GS_RS01655	59927.7	-0.698763	0.239682	-2.91538	0.00355261	0.0521649
gene-GS_RS04730	106.833	0.695022	0.238908	2.90917	0.00362394	0.0529887
gene-GS_RS11525	279.265	-0.972386	0.334831	-2.90411	0.00368297	0.0536265
gene-GS_RS01830	3896.19	-0.697849	0.240527	-2.90133	0.00371579	0.0536463
gene-GS_RS02760	2038.49	-1.03373	0.356199	-2.90211	0.00370653	0.0536463
gene-GS_RS02810	2351.46	-1.02388	0.353599	-2.8956	0.00378432	0.0536463
gene-GS_RS04735	955.518	0.890848	0.30745	2.89754	0.00376105	0.0536463
gene-GS_RS06375	407.155	0.521517	0.180147	2.89495	0.00379224	0.0536463
gene-GS_RS07580	17507.1	-0.60367	0.208455	-2.89593	0.0037804	0.0536463
gene-GS_RS13065	29.3886	-0.992426	0.342567	-2.89703	0.00376717	0.0536463
gene-GS_RS15185	2216.99	-1.00986	0.349801	-2.88696	0.00388988	0.0548047
gene-GS_RS03755	63.2975	-0.844725	0.293175	-2.8813	0.00396041	0.0552964
gene-GS_RS10580	1150.36	-0.878661	0.304796	-2.88278	0.00394177	0.0552964
gene-GS_RS11920	2404.43	-0.869222	0.301777	-2.88034	0.00397244	0.0552964
gene-GS_RS15630	2294.57	-0.912867	0.317411	-2.87598	0.00402771	0.0558424
gene-GS_RS00070	1172.87	-0.833918	0.290325	-2.87236	0.00407415	0.056262
gene-GS_RS17405	582.4	-0.705606	0.246522	-2.86224	0.00420656	0.0577695
gene-GS_RS16845	2650.01	-0.760845	0.265891	-2.86149	0.00421651	0.0577695
gene-GS_RS02165	5064.72	0.433819	0.151767	2.85845	0.00425711	0.058097
gene-GS_RS05340	1273.95	-0.988243	0.346658	-2.85077	0.00436134	0.0590563
gene-GS_RS14785	13000.4	-1.02563	0.359686	-2.85146	0.00435194	0.0590563
gene-GS_RS07325	3624.85	-0.66861	0.234731	-2.84841	0.00439382	0.0592654
gene-GS_RS01490	10789.9	-0.840213	0.295518	-2.84319	0.00446648	0.060013
gene-GS_RS08540	4874.86	-0.506669	0.178349	-2.84089	0.00449884	0.0602152
gene-GS_RS15545	1061.36	-0.56591	0.199606	-2.83513	0.00458073	0.0610764
gene-GS_RS16150	45.6624	-0.995164	0.351233	-2.83335	0.00460634	0.0611835
gene-GS_RS00225	1270.15	0.521709	0.184309	2.83062	0.00464582	0.0612936
gene-GS_RS09780	486.1	-0.839688	0.296674	-2.83034	0.00464986	0.0612936
gene-GS_RS14315	51375.6	-0.623229	0.220414	-2.82754	0.00469069	0.0613797
gene-GS_RS15950	95.859	-0.679178	0.240206	-2.82747	0.00469167	0.0613797
gene-GS_RS04695	1412.73	0.357536	0.126773	2.82028	0.0047982	0.0613887
gene-GS_RS07515	816.273	-0.757273	0.268331	-2.82216	0.00477016	0.0613887
gene-GS_RS09375	15541.2	-0.626668	0.221974	-2.82316	0.00475531	0.0613887
gene-GS_RS11060	283.819	-0.605735	0.214713	-2.82114	0.00478533	0.0613887
gene-GS_RS14090	20206	-0.810223	0.286801	-2.82504	0.00472749	0.0613887
gene-GS_RS16155	119.139	-0.62457	0.221231	-2.82316	0.00475525	0.0613887
gene-GS_RS16060	1838.19	-0.352028	0.124884	-2.81885	0.00481966	0.0614375
gene-GS_RS02805	1167.12	-0.958752	0.340964	-2.81188	0.00492523	0.0619593
gene-GS_RS10920	59.635	0.792725	0.282079	2.81029	0.00494962	0.0619593
gene-GS_RS12060	1045.49	-0.677378	0.240888	-2.81201	0.0049233	0.0619593
gene-GS_RS17645	3607.93	-0.85262	0.303301	-2.81113	0.00493676	0.0619593
gene-GS_RS15930	1471.79	-0.903713	0.321134	-2.81413	0.00489094	0.0619593
gene-GS_RS14570	408.729	-0.477684	0.170496	-2.80173	0.00508294	0.0634001
gene-GS_RS08920	1875.13	-0.704993	0.251906	-2.79863	0.00513197	0.0635561
gene-GS_RS14710	2099.79	-0.94661	0.338125	-2.79959	0.00511678	0.0635561
gene-GS_RS07025	1546.54	-0.779555	0.278763	-2.79648	0.00516627	0.063754
gene-GS_RS02720	1173.69	0.378878	0.135606	2.79396	0.00520671	0.064026
gene-GS_RS12430	1045.86	-0.810435	0.290638	-2.78846	0.00529585	0.0644391
gene-GS_RS13595	659.862	0.567931	0.203547	2.79017	0.00526809	0.0644391
gene-GS_RS14790	13292	-0.948476	0.340025	-2.78943	0.00528011	0.0644391
gene-GS_RS04400	645.279	0.73738	0.264931	2.78329	0.00538101	0.0652471
gene-GS_RS03505	1191.41	-0.721915	0.259717	-2.77962	0.00544217	0.0655363
gene-GS_RS04545	46.2731	0.792433	0.285089	2.7796	0.00544253	0.0655363
gene-GS_RS10020	11258.3	-1.05437	0.380324	-2.7723	0.00556611	0.0666172
gene-GS_RS10600	64.0809	-0.802368	0.28945	-2.77204	0.00557058	0.0666172
gene-GS_RS08060	100.338	-0.800488	0.289073	-2.76916	0.0056201	0.0667524
gene-GS_RS15205	138.563	-0.748363	0.27025	-2.76915	0.00562024	0.0667524
gene-GS_RS08585	33130.4	-0.665628	0.240687	-2.76554	0.00568294	0.0672674
gene-GS_RS11140	2181.39	-0.813549	0.294392	-2.76349	0.00571868	0.067461
gene-GS_RS03335	19371.7	-0.834031	0.302008	-2.76162	0.00575152	0.0676192
gene-GS_RS14870	292.268	-0.518887	0.188015	-2.75982	0.00578336	0.0677646
gene-GS_RS05210	3074.13	-0.635165	0.230332	-2.7576	0.00582266	0.0677687
gene-GS_RS08805	1190.63	-0.939145	0.340532	-2.75787	0.00581786	0.0677687
gene-GS_RS01615	1951.83	0.593807	0.215733	2.75251	0.00591402	0.0686026
gene-GS_RS02090	117.492	-0.86851	0.316025	-2.74824	0.0059917	0.0692729
gene-GS_RS14765	3571.77	0.421077	0.153319	2.74641	0.00602515	0.0694288
gene-GS_RS14635	332.252	-0.535762	0.195249	-2.74399	0.00606966	0.0694817
gene-GS_RS16570	838.242	-0.670079	0.244128	-2.74478	0.00605508	0.0694817
gene-GS_RS06775	4594.86	-0.987075	0.360099	-2.74112	0.00612302	0.0698626
gene-GS_RS16735	75682.4	-0.918447	0.335411	-2.73828	0.00617624	0.0702395
gene-GS_RS15145	238.502	-0.623746	0.228028	-2.73539	0.00623065	0.0706275
gene-GS_RS00165	2473.87	-0.690231	0.253456	-2.72328	0.00646372	0.0707944
gene-GS_RS00245	213.562	-0.995263	0.365008	-2.72669	0.00639735	0.0707944
gene-GS_RS03680	12355.4	0.696868	0.255469	2.7278	0.00637582	0.0707944
gene-GS_RS04195	134.132	0.620903	0.227418	2.73023	0.00632908	0.0707944
gene-GS_RS04360	29969.2	-0.828221	0.303407	-2.72974	0.00633851	0.0707944
gene-GS_RS05990	3492.99	0.715401	0.262725	2.723	0.00646915	0.0707944
gene-GS_RS07020	1363.23	-0.899394	0.329421	-2.73023	0.006329	0.0707944
gene-GS_RS08975	2590.56	-1.08711	0.398796	-2.72599	0.00641093	0.0707944
gene-GS_RS10080	688.994	-0.993541	0.363466	-2.73351	0.00626624	0.0707944
gene-GS_RS11795	562.688	-0.504016	0.18506	-2.72353	0.00645893	0.0707944
gene-GS_RS15360	1521.2	-0.477116	0.175059	-2.72546	0.00642116	0.0707944
gene-GS_RS12695	9880.46	0.998888	0.366996	2.72179	0.00649287	0.0708313
gene-GS_RS03690	2386.2	0.432609	0.159266	2.71627	0.00660221	0.0715754
gene-GS_RS05595	3989.43	0.336539	0.123851	2.71728	0.006582	0.0715754
gene-GS_RS13750	2530.31	-0.922022	0.339738	-2.71392	0.00664917	0.0718606
gene-GS_RS12020	157.835	-0.975355	0.359715	-2.71147	0.00669861	0.0721707
gene-GS_RS04490	1459.47	0.465824	0.172408	2.70187	0.00689498	0.0728887
gene-GS_RS06345	2160.43	0.581713	0.21509	2.70451	0.00684061	0.0728887
gene-GS_RS07170	2567.18	-0.883064	0.326817	-2.70201	0.00689208	0.0728887
gene-GS_RS07525	1403.58	-0.934617	0.345794	-2.70282	0.00687547	0.0728887
gene-GS_RS07535	286.171	-0.897157	0.33181	-2.70383	0.00685461	0.0728887
gene-GS_RS14300	15565.2	-0.657405	0.242991	-2.70546	0.00682089	0.0728887
gene-GS_RS15165	123.089	-1.01278	0.374956	-2.70106	0.00691186	0.0728887
gene-GS_RS16465	6210.25	-0.804822	0.298091	-2.69992	0.00693562	0.0729183
gene-GS_RS02245	7600.69	-0.554704	0.205701	-2.69665	0.007004	0.0734154
gene-GS_RS08915	548.444	-0.790011	0.293483	-2.69185	0.00710569	0.0741605
gene-GS_RS14280	26267.9	-0.967262	0.359405	-2.69129	0.0071177	0.0741605
gene-GS_RS05555	4906.51	-0.856242	0.318864	-2.68529	0.00724666	0.0752788
gene-GS_RS02945	33105.4	-0.897349	0.33448	-2.68282	0.00730051	0.0753418
gene-GS_RS05310	394.577	-0.531957	0.198297	-2.68262	0.00730477	0.0753418
gene-GS_RS13980	1287.26	0.877749	0.327385	2.68109	0.00733824	0.0753418
gene-GS_RS15935	217.073	-0.87433	0.326116	-2.68104	0.00733933	0.0753418
gene-GS_RS10075	2504.26	-0.82457	0.307929	-2.6778	0.00741083	0.0756323
gene-GS_RS11840	7631.27	-0.714093	0.266771	-2.6768	0.00743283	0.0756323
gene-GS_RS16650	3529.75	-0.867712	0.324062	-2.67761	0.00741501	0.0756323
gene-GS_RS02575	486.715	-0.4836	0.180741	-2.67564	0.00745858	0.0756731
gene-GS_RS01705	71665.3	-0.562402	0.210551	-2.6711	0.00756034	0.0764057
gene-GS_RS03115	2125.53	-0.700892	0.262461	-2.67046	0.0075747	0.0764057
gene-GS_RS04015	1046.7	0.602444	0.225801	2.66803	0.00762969	0.0767379
gene-GS_RS09580	4421.51	-0.969267	0.363774	-2.66448	0.00771083	0.0773306
gene-GS_RS02570	808.749	-0.600243	0.225468	-2.66221	0.00776296	0.0776296
gene-GS_RS12520	1301.87	0.556908	0.209393	2.65963	0.00782274	0.0780032
gene-GS_RS13315	811.499	-0.632225	0.238084	-2.65547	0.00791973	0.0787447
gene-GS_RS03340	97657.2	-0.978596	0.369186	-2.65068	0.00803297	0.0792404
gene-GS_RS12420	510.134	-0.898039	0.338822	-2.65047	0.00803789	0.0792404
gene-GS_RS16015	5406.78	-0.321543	0.121291	-2.65101	0.00802524	0.0792404
gene-GS_RS00345	155.404	-0.946785	0.35799	-2.64472	0.00817579	0.0794478
gene-GS_RS11950	5259.65	0.733922	0.277592	2.64389	0.00819591	0.0794478
gene-GS_RS12580	73135.7	-0.961713	0.363688	-2.64434	0.00818514	0.0794478
gene-GS_RS12920	9413.15	0.613795	0.231866	2.6472	0.00811625	0.0794478
gene-GS_RS13760	83.6893	-0.995306	0.376269	-2.64519	0.00816442	0.0794478
gene-GS_RS15255	132.565	-0.762613	0.287942	-2.64849	0.00808511	0.0794478
gene-GS_RS01200	2027.94	0.629441	0.238239	2.64206	0.00824026	0.0796559
gene-GS_RS00415	5573.3	-0.537143	0.203592	-2.63832	0.0083317	0.0797111
gene-GS_RS17515	1356.36	0.378808	0.143592	2.63808	0.0083376	0.0797111
gene-GS_RS11855	2653.57	0.436519	0.16542	2.63886	0.00831854	0.0797111
gene-GS_RS15975	684.297	-0.849164	0.321659	-2.63995	0.00829191	0.0797111
gene-GS_RS04210	1463.18	0.961522	0.365002	2.63429	0.00843133	0.0799483
gene-GS_RS07690	1343.66	-0.690833	0.262194	-2.63481	0.00841838	0.0799483
gene-GS_RS08510	3559.62	-0.607148	0.230423	-2.63493	0.00841549	0.0799483
gene-GS_RS02030	210.441	-0.860801	0.32772	-2.62663	0.00862344	0.0810642
gene-GS_RS04800	602.833	-0.467923	0.178169	-2.62629	0.00863223	0.0810642
gene-GS_RS13155	2414.79	0.821362	0.312528	2.62813	0.00858562	0.0810642
gene-GS_RS15530	3648.86	0.573364	0.21835	2.62589	0.00864219	0.0810642
gene-GS_RS04555	2962.14	0.655248	0.250647	2.61422	0.00894304	0.0836607
gene-GS_RS08770	4756.29	0.548352	0.209973	2.61153	0.00901369	0.0838707
gene-GS_RS13770	3243.72	-0.528001	0.202148	-2.61196	0.00900253	0.0838707
gene-GS_RS03265	723.461	-0.885564	0.339399	-2.60922	0.00907498	0.0839918
gene-GS_RS12255	873.594	-0.892116	0.341831	-2.60982	0.00905907	0.0839918
gene-GS_RS03455	585.967	0.674144	0.258761	2.60527	0.00918013	0.0845155
gene-GS_RS15180	535.413	-0.893223	0.342759	-2.60598	0.00916112	0.0845155
gene-GS_RS04280	5221.02	0.40497	0.155545	2.60355	0.00922629	0.0846176
gene-GS_RS13580	2569.57	0.648354	0.249075	2.60305	0.00923985	0.0846176
gene-GS_RS09515	2839.91	-0.357415	0.137402	-2.60124	0.00928881	0.0848427
gene-GS_RS10575	5728.53	-0.815708	0.313703	-2.60025	0.00931552	0.0848639
gene-GS_RS17660	1486.3	1.03177	0.397028	2.59872	0.00935707	0.0850199
gene-GS_RS04805	303.235	-0.66167	0.254737	-2.59747	0.00939145	0.08511
gene-GS_RS07500	688.592	-0.663795	0.256198	-2.59095	0.00957122	0.0864299
gene-GS_RS16685	1445.42	0.493405	0.190475	2.59039	0.00958676	0.0864299
gene-GS_RS12075	486.878	-0.445404	0.172164	-2.5871	0.00967888	0.0870349
gene-GS_RS05515	198614	-0.915742	0.35463	-2.58225	0.00981589	0.0878131
gene-GS_RS16420	8085.13	-0.372237	0.144109	-2.58302	0.0097941	0.0878131
gene-GS_RS14725	1140.24	-0.785346	0.304645	-2.57791	0.00994011	0.0886964
gene-GS_RS10540	1309.51	-0.373405	0.144933	-2.57639	0.00998369	0.0888574
gene-GS_RS01695	62441.9	-0.699943	0.272203	-2.5714	0.0101287	0.0894088
gene-GS_RS03315	4646.97	0.35094	0.136431	2.57229	0.0101028	0.0894088
gene-GS_RS11170	2826.4	0.33945	0.132044	2.57073	0.0101484	0.0894088
gene-GS_RS12510	7752.6	0.716423	0.278617	2.57135	0.0101302	0.0894088
gene-GS_RS04250	1426.23	-0.574002	0.223428	-2.56907	0.0101972	0.0896115
gene-GS_RS00840	1593.76	-0.735561	0.286558	-2.56689	0.0102616	0.0899504
gene-GS_RS06240	536.14	-0.541828	0.211318	-2.56404	0.0103462	0.0904639
gene-GS_RS10400	835.238	0.521839	0.203785	2.56073	0.0104453	0.091102
gene-GS_RS12120	249.863	0.745924	0.291766	2.55658	0.0105706	0.0919645
gene-GS_RS00650	2276.35	-0.719083	0.281452	-2.5549	0.0106218	0.0921793
gene-GS_RS02025	113.918	-0.82545	0.323376	-2.5526	0.0106922	0.0924504
gene-GS_RS05970	872.031	0.649961	0.254672	2.55215	0.0107062	0.0924504
gene-GS_RS12345	1468.73	0.606371	0.237895	2.5489	0.0108064	0.0930846
gene-GS_RS03860	292.59	0.957829	0.376867	2.54156	0.0110359	0.0938395
gene-GS_RS08555	275.501	-0.861243	0.339294	-2.53834	0.011138	0.0938395
gene-GS_RS09960	3274.49	-0.885686	0.348929	-2.5383	0.0111391	0.0938395
gene-GS_RS10315	7279.1	0.488833	0.192641	2.53753	0.0111637	0.0938395
gene-GS_RS10760	1106.7	-0.874162	0.344267	-2.5392	0.0111108	0.0938395
gene-GS_RS10955	103.527	-0.869502	0.341733	-2.54439	0.0109468	0.0938395
gene-GS_RS11085	1245.83	0.709425	0.27955	2.53774	0.011157	0.0938395
gene-GS_RS13740	74637.3	-0.907202	0.357081	-2.54061	0.011066	0.0938395
gene-GS_RS15070	4125.81	0.546198	0.21494	2.54116	0.0110484	0.0938395
gene-GS_RS15105	5324.51	0.533779	0.210047	2.54123	0.0110463	0.0938395
gene-GS_RS12745	10744.7	-0.726386	0.286599	-2.53451	0.0112606	0.0944263
gene-GS_RS10100	417.3	-0.737511	0.291527	-2.52982	0.0114121	0.0952716
gene-GS_RS10595	2482.31	-0.750296	0.296694	-2.52885	0.0114435	0.0952716
gene-GS_RS13260	737.367	-0.799842	0.31625	-2.52915	0.011434	0.0952716
gene-GS_RS13040	275.69	-0.924427	0.365735	-2.52759	0.0114849	0.0953881
gene-GS_RS06235	2470.57	-0.719903	0.285326	-2.52309	0.0116328	0.0960587
gene-GS_RS14460	4504.78	0.40195	0.159391	2.52178	0.0116761	0.0960587
gene-GS_RS17650	380.907	-0.765217	0.303377	-2.52233	0.011658	0.0960587
gene-GS_RS17120	437.586	-0.428603	0.169958	-2.52182	0.011675	0.0960587
gene-GS_RS11200	5297.1	0.369505	0.146598	2.52053	0.0117177	0.0961736
gene-GS_RS11045	1819.12	-0.851198	0.338106	-2.51755	0.0118174	0.0967635
gene-GS_RS02765	1367.99	-0.801408	0.31877	-2.51406	0.0119349	0.097496
gene-GS_RS02590	713.456	-0.771587	0.307317	-2.51072	0.0120486	0.0980124
gene-GS_RS10425	144763	-0.941436	0.374992	-2.51055	0.0120544	0.0980124
gene-GS_RS00875	242.586	0.787434	0.314047	2.50737	0.0121632	0.0982089
gene-GS_RS00935	1275.64	0.767241	0.305811	2.50887	0.0121117	0.0982089
gene-GS_RS15260	550.42	-0.713043	0.284317	-2.50792	0.0121446	0.0982089
gene-GS_RS04165	9141.84	-0.678556	0.271296	-2.50116	0.0123787	0.0992635
gene-GS_RS10560	621.676	-0.381068	0.152283	-2.50236	0.0123368	0.0992635
gene-GS_RS12445	1939.04	-0.468013	0.18712	-2.50114	0.0123794	0.0992635
gene-GS_RS05710	401.667	0.446447	0.178619	2.49943	0.0124392	0.0992853
gene-GS_RS14395	35934.9	0.364162	0.145686	2.49964	0.012432	0.0992853
gene-GS_RS16175	102.723	-0.573171	0.229405	-2.49851	0.0124717	0.0993168
gene-GS_RS01690	21984.8	-0.62621	0.251041	-2.49445	0.0126152	0.0993819
gene-GS_RS11805	2525.85	-0.948206	0.379883	-2.49605	0.0125586	0.0993819
gene-GS_RS12985	16.2318	0.873203	0.350005	2.49483	0.0126017	0.0993819
gene-GS_RS14795	5849.73	-0.884407	0.354517	-2.49468	0.012607	0.0993819
gene-GS_RS16005	1244	-0.700996	0.281046	-2.49424	0.0126226	0.0993819
gene-GS_RS08255	2129.12	-0.648444	0.260974	-2.48471	0.0129657	0.101853
gene-GS_RS09015	17778.6	-0.798144	0.321927	-2.47927	0.0131651	0.103186
gene-GS_RS12325	579.411	0.764126	0.308307	2.47846	0.0131952	0.10319
gene-GS_RS05015	6318.11	0.566413	0.228665	2.47704	0.0132475	0.103217
gene-GS_RS16790	1857.98	-0.420442	0.169755	-2.47676	0.013258	0.103217
gene-GS_RS16530	8096.97	-0.655408	0.26497	-2.47352	0.0133789	0.103926
gene-GS_RS04720	58.107	0.762825	0.308941	2.46916	0.013543	0.104039
gene-GS_RS08385	1582.69	-0.653596	0.26467	-2.46947	0.0135313	0.104039
gene-GS_RS08520	4127.79	-0.57422	0.232364	-2.47121	0.0134655	0.104039
gene-GS_RS12450	2606.21	-0.537045	0.217476	-2.46945	0.0135322	0.104039
gene-GS_RS14435	5180.55	-0.559319	0.226252	-2.47211	0.013432	0.104039
gene-GS_RS00865	2693.94	0.506012	0.205553	2.46171	0.0138276	0.105207
gene-GS_RS01535	6058.58	0.296022	0.120181	2.46314	0.0137726	0.105207
gene-GS_RS01720	21754.9	-0.872963	0.354685	-2.46123	0.0138461	0.105207
gene-GS_RS07225	2777.51	-0.730517	0.29681	-2.46123	0.0138463	0.105207
gene-GS_RS08065	149.607	-0.562752	0.228617	-2.46155	0.0138337	0.105207
gene-GS_RS09175	1412.07	-0.81319	0.330585	-2.45986	0.0138993	0.10538
gene-GS_RS12085	742.116	-0.497377	0.202347	-2.45805	0.0139695	0.105558
gene-GS_RS15100	3853.68	0.482668	0.196391	2.45769	0.0139834	0.105558
gene-GS_RS07330	3311.25	-0.681438	0.277476	-2.45585	0.0140552	0.105697
gene-GS_RS15800	2772.4	0.422684	0.172126	2.45566	0.0140626	0.105697
gene-GS_RS00065	3996.57	-0.454752	0.1853	-2.45413	0.0141224	0.105744
gene-GS_RS04690	1320.66	0.36284	0.14789	2.45345	0.0141493	0.105744
gene-GS_RS05115	583.532	0.741029	0.302069	2.45318	0.01416	0.105744
gene-GS_RS05885	56249.8	-0.892056	0.364633	-2.44645	0.0144271	0.107279
gene-GS_RS13210	13638.8	-0.692399	0.282949	-2.44708	0.0144021	0.107279
gene-GS_RS14335	13591.5	-0.404954	0.165686	-2.4441	0.0145213	0.107749
gene-GS_RS02135	242.327	-0.803776	0.329033	-2.44284	0.0145722	0.107815
gene-GS_RS15990	1288.27	-0.461335	0.18889	-2.44234	0.0145922	0.107815
gene-GS_RS08525	1631.87	-0.509894	0.20905	-2.4391	0.0147238	0.108557
gene-GS_RS00200	12551.8	-0.5712	0.234528	-2.43553	0.0148702	0.108715
gene-GS_RS07350	2283.52	-0.614782	0.252267	-2.43703	0.0148085	0.108715
gene-GS_RS08115	1096.44	-0.631026	0.258874	-2.43758	0.0147859	0.108715
gene-GS_RS08580	20149.1	-0.690874	0.283582	-2.43624	0.0148408	0.108715
gene-GS_RS04715	56.0163	0.732344	0.301016	2.43291	0.0149782	0.109275
gene-GS_RS16520	20075.6	-0.742142	0.30547	-2.4295	0.0151195	0.110075
gene-GS_RS01725	22362.6	-0.772693	0.318364	-2.42707	0.0152211	0.11049
gene-GS_RS16935	8818.26	0.310387	0.127909	2.42662	0.01524	0.11049
gene-GS_RS15940	609.019	-0.745631	0.307567	-2.42429	0.0153385	0.110973
gene-GS_RS08720	2786.28	-0.565819	0.233514	-2.42306	0.0153905	0.111093
gene-GS_RS10505	1795.24	0.479685	0.198038	2.42218	0.0154276	0.111093
gene-GS_RS13905	798.18	-0.35118	0.145018	-2.42163	0.0154509	0.111093
gene-GS_RS08595	6935.52	-0.828696	0.342513	-2.41946	0.0155438	0.111301
gene-GS_RS09410	6207.52	-0.743572	0.307285	-2.41982	0.0155284	0.111301
gene-GS_RS13895	1119.36	-0.849025	0.3513	-2.41681	0.0156572	0.111883
gene-GS_RS00855	137.196	-0.771166	0.31979	-2.41148	0.015888	0.1133
gene-GS_RS02950	1927.45	0.80835	0.33532	2.41069	0.0159225	0.113314
gene-GS_RS02475	3882.54	0.298404	0.123888	2.40865	0.0160115	0.113714
gene-GS_RS15470	23877.7	-0.981109	0.407529	-2.40746	0.0160641	0.113856
gene-GS_RS00490	1979.33	-0.872499	0.362979	-2.40371	0.0162294	0.114507
gene-GS_RS07430	5738.93	-0.688591	0.286468	-2.40373	0.0162288	0.114507
gene-GS_RS10590	722.292	-0.455639	0.189601	-2.40314	0.0162548	0.114507
gene-GS_RS05350	584.653	-0.85336	0.355726	-2.39893	0.0164432	0.114904
gene-GS_RS08895	2438.3	-0.675215	0.281397	-2.39951	0.0164171	0.114904
gene-GS_RS14080	260.235	0.631089	0.262925	2.40027	0.0163831	0.114904
gene-GS_RS17345	6036.51	-0.632608	0.263592	-2.39995	0.0163973	0.114904
gene-GS_RS04080	1926.64	0.479917	0.200524	2.39332	0.0166966	0.116247
gene-GS_RS11835	4808.06	-0.523772	0.218858	-2.3932	0.0167022	0.116247
gene-GS_RS00440	3528.96	0.433757	0.181383	2.39139	0.0167848	0.116416
gene-GS_RS16200	22.2858	0.858373	0.358972	2.3912	0.0167934	0.116416
gene-GS_RS00635	700.267	-0.639913	0.268038	-2.3874	0.0169681	0.11716
gene-GS_RS08515	3127.44	-0.601982	0.252099	-2.38788	0.016946	0.11716
gene-GS_RS16135	184.968	-0.440338	0.184499	-2.38667	0.0170016	0.11716
gene-GS_RS04425	10285.2	-0.763932	0.320262	-2.38534	0.0170636	0.117354
gene-GS_RS03085	1379.89	0.623294	0.261778	2.381	0.0172655	0.11752
gene-GS_RS04050	275.408	0.588805	0.247183	2.38206	0.0172162	0.11752
gene-GS_RS05675	11121.5	-0.411315	0.172839	-2.37976	0.017324	0.11752
gene-GS_RS06385	1443.53	0.589431	0.247617	2.38041	0.0172933	0.11752
gene-GS_RS14065	70.3721	0.585037	0.245407	2.38394	0.0171283	0.11752
gene-GS_RS16450	4976.09	0.354979	0.148963	2.383	0.0171723	0.11752
gene-GS_RS17100	719.128	-0.467104	0.196207	-2.38067	0.0172812	0.11752
gene-GS_RS08375	2002.92	-0.79799	0.335441	-2.37893	0.0173629	0.117555
gene-GS_RS12885	9611.65	0.283963	0.119497	2.37632	0.0174864	0.117704
gene-GS_RS15980	434.048	-0.778445	0.327424	-2.37748	0.0174313	0.117704
gene-GS_RS16285	2634.14	-0.656551	0.276266	-2.37652	0.0174769	0.117704
gene-GS_RS08995	3640.24	-0.719811	0.303265	-2.37354	0.0176186	0.118136
gene-GS_RS17615	455.559	0.450654	0.189854	2.37369	0.0176114	0.118136
gene-GS_RS16485	3574.29	-0.560433	0.236271	-2.37199	0.0176925	0.118404
gene-GS_RS02220	2747.1	0.335584	0.141612	2.36973	0.017801	0.118673
gene-GS_RS16680	468.051	0.367264	0.154948	2.37024	0.0177764	0.118673
gene-GS_RS03785	211.314	-0.752552	0.318298	-2.3643	0.0180643	0.119992
gene-GS_RS17635	2025.3	0.681851	0.288404	2.36423	0.0180678	0.119992
gene-GS_RS03195	8675.48	0.450509	0.190694	2.36247	0.0181534	0.120331
gene-GS_RS01700	33910	-0.736133	0.311885	-2.36027	0.0182616	0.120818
gene-GS_RS07240	1021.24	-0.640439	0.271478	-2.35909	0.0183199	0.120974
gene-GS_RS05345	2918.15	-0.837406	0.35519	-2.35763	0.0183922	0.121222
gene-GS_RS02565	12588.8	-0.440486	0.1869	-2.3568	0.0184331	0.121261
gene-GS_RS05810	562.185	0.731957	0.311223	2.35187	0.0186792	0.121968
gene-GS_RS07455	6357.46	-0.833588	0.35444	-2.35184	0.0186807	0.121968
gene-GS_RS13150	609.883	0.513883	0.218381	2.35316	0.0186148	0.121968
gene-GS_RS15885	871.992	-0.588618	0.250067	-2.35384	0.0185806	0.121968
gene-GS_RS03705	4011.62	0.485795	0.206645	2.35087	0.0187297	0.122059
gene-GS_RS09370	2022.29	-0.786071	0.334675	-2.34876	0.018836	0.122223
gene-GS_RS14745	546.979	0.544587	0.231796	2.34943	0.0188023	0.122223
gene-GS_RS15095	1826.14	0.871354	0.371152	2.3477	0.0188898	0.122223
gene-GS_RS16640	1312.61	0.58541	0.249366	2.34759	0.0188953	0.122223
gene-GS_RS00155	653.365	0.499084	0.212677	2.34668	0.0189417	0.122295
gene-GS_RS11445	10.6779	-0.957799	0.40837	-2.34542	0.0190059	0.122482
gene-GS_RS11925	1897.84	0.493887	0.210774	2.34321	0.0191188	0.122756
gene-GS_RS12550	1662.57	0.688651	0.293808	2.34388	0.0190842	0.122756
gene-GS_RS10320	9953.35	-0.693408	0.296503	-2.33862	0.019355	0.123902
gene-GS_RS10720	2071.15	0.903379	0.386443	2.33767	0.0194041	0.123902
gene-GS_RS12050	209.331	-0.634522	0.271367	-2.33824	0.0193746	0.123902
gene-GS_RS10675	209.29	-0.828238	0.354818	-2.33426	0.019582	0.124808
gene-GS_RS08815	5911.74	0.428818	0.184103	2.32923	0.0198469	0.125673
gene-GS_RS10285	2260.25	-0.323851	0.139055	-2.32894	0.0198622	0.125673
gene-GS_RS12485	3154.94	-0.652836	0.280148	-2.33032	0.0197892	0.125673
gene-GS_RS13535	312.855	-0.606348	0.260336	-2.3291	0.0198537	0.125673
gene-GS_RS16770	6098.71	0.410468	0.176362	2.32742	0.0199431	0.125957
gene-GS_RS07555	36421.2	-0.691877	0.297437	-2.32613	0.0200118	0.126162
gene-GS_RS00465	1442.41	-0.66679	0.286807	-2.32487	0.0200787	0.126323
gene-GS_RS06800	384.459	-0.601197	0.258658	-2.32429	0.02011	0.126323
gene-GS_RS17610	606.993	0.466287	0.200896	2.32103	0.020285	0.127192
gene-GS_RS11830	3999.94	-0.346914	0.149511	-2.32032	0.0203236	0.127205
gene-GS_RS07265	1985.8	0.431487	0.186145	2.31802	0.0204483	0.127756
gene-GS_RS11545	104.961	-0.54712	0.236192	-2.31642	0.0205353	0.12807
gene-GS_RS12560	3831.87	0.632074	0.273044	2.31492	0.0206175	0.128352
gene-GS_RS02075	151.614	-0.610608	0.26387	-2.31405	0.020665	0.128408
gene-GS_RS09840	1118.01	-0.430579	0.186218	-2.31223	0.0207651	0.128408
gene-GS_RS12400	1111.48	-0.452881	0.195776	-2.31326	0.0207085	0.128408
gene-GS_RS14320	25248.9	-0.561791	0.242982	-2.31207	0.020774	0.128408
gene-GS_RS06815	230.681	-0.775595	0.33567	-2.31059	0.0208556	0.128684
gene-GS_RS07750	518.417	-0.686251	0.297139	-2.30952	0.0209145	0.128819
gene-GS_RS07175	1142.28	-0.417694	0.180962	-2.30818	0.0209892	0.12905
gene-GS_RS06300	3288.54	-0.364121	0.157846	-2.30682	0.0210651	0.129261
gene-GS_RS13765	2723.81	-0.405471	0.175815	-2.30623	0.0210978	0.129261
gene-GS_RS16540	4293.69	-0.813724	0.35341	-2.30249	0.0213075	0.130316
gene-GS_RS12360	10517.3	0.353049	0.153443	2.30085	0.0214	0.130653
gene-GS_RS04355	4431.26	0.362073	0.157915	2.29284	0.0218574	0.133212
gene-GS_RS05565	9715.39	-0.545509	0.238073	-2.29136	0.0219427	0.133498
gene-GS_RS11215	7229.15	-0.6819	0.297742	-2.29024	0.0220075	0.133658
gene-GS_RS00860	777.171	-0.371538	0.16285	-2.28147	0.0225204	0.13421
gene-GS_RS01300	202.615	0.509641	0.223402	2.28127	0.0225323	0.13421
gene-GS_RS01710	99855.9	-0.679721	0.297268	-2.28656	0.0222217	0.13421
gene-GS_RS02480	1267.24	0.296748	0.12989	2.28461	0.022336	0.13421
gene-GS_RS05930	1453.26	0.498074	0.218411	2.28045	0.0225811	0.13421
gene-GS_RS06760	3191.67	-0.557648	0.244131	-2.28422	0.0223588	0.13421
gene-GS_RS06955	7672.08	-0.794416	0.348376	-2.28034	0.0225874	0.13421
gene-GS_RS08550	441.555	-0.484812	0.212254	-2.28411	0.0223649	0.13421
gene-GS_RS09075	1281.23	0.451667	0.198075	2.28028	0.022591	0.13421
gene-GS_RS09875	1751.01	-0.57597	0.252676	-2.27948	0.0226383	0.13421
gene-GS_RS10925	75.9208	-0.78801	0.345684	-2.27957	0.0226335	0.13421
gene-GS_RS13380	27.6378	-0.913663	0.399512	-2.28695	0.022199	0.13421
gene-GS_RS16700	7086.75	-0.796963	0.348532	-2.28663	0.0222177	0.13421
gene-GS_RS17025	104.315	0.576406	0.252414	2.28357	0.0223969	0.13421
gene-GS_RS08625	109.718	-0.629643	0.27634	-2.27851	0.0226961	0.134324
gene-GS_RS00280	920.982	-0.712216	0.312821	-2.27675	0.0228011	0.134488
gene-GS_RS04815	373.645	-0.704831	0.309511	-2.27724	0.0227717	0.134488
gene-GS_RS13605	17168.9	-0.612184	0.269284	-2.27337	0.0230036	0.135453
gene-GS_RS02405	5393.33	-0.531042	0.234088	-2.26856	0.0232952	0.136938
gene-GS_RS08830	6117.96	-0.719151	0.31738	-2.2659	0.0234574	0.137087
gene-GS_RS10485	11938.9	0.58785	0.259433	2.2659	0.0234576	0.137087
gene-GS_RS11565	2074.59	-0.736422	0.3248	-2.26731	0.0233712	0.137087
gene-GS_RS14535	412.564	0.456726	0.201595	2.26556	0.0234782	0.137087
gene-GS_RS01660	33718.6	-0.838502	0.370429	-2.2636	0.023599	0.137562
gene-GS_RS06390	2208.02	0.56114	0.248139	2.2614	0.0237346	0.13757
gene-GS_RS13800	6932.01	0.831795	0.367894	2.26096	0.0237614	0.13757
gene-GS_RS14350	34890.4	-0.661139	0.292491	-2.26038	0.023798	0.13757
gene-GS_RS14410	9551.98	-0.668227	0.295489	-2.26143	0.0237329	0.13757
gene-GS_RS14465	25662	0.437869	0.193517	2.26269	0.0236546	0.13757
gene-GS_RS11290	1520.14	-0.545686	0.241679	-2.2579	0.023952	0.138231
gene-GS_RS00385	8699.48	-0.488308	0.216335	-2.25719	0.0239965	0.138258
gene-GS_RS00830	13518.7	-0.720279	0.319336	-2.25556	0.0240984	0.138616
gene-GS_RS16525	31328.8	-0.664157	0.294597	-2.25446	0.0241674	0.138783
gene-GS_RS09805	2052.35	-0.342341	0.151923	-2.25339	0.0242346	0.13894
gene-GS_RS01135	4155.28	0.413622	0.183748	2.25102	0.024384	0.139158
gene-GS_RS03700	4617.4	0.688966	0.306087	2.25089	0.0243927	0.139158
gene-GS_RS06510	2443.28	-0.479999	0.213217	-2.25123	0.024371	0.139158
gene-GS_RS00295	677.812	-0.588792	0.261919	-2.24799	0.0245765	0.139978
gene-GS_RS04475	2946.17	0.387002	0.172598	2.24222	0.0249473	0.14167
gene-GS_RS13400	7802.37	0.479306	0.213776	2.2421	0.0249551	0.14167
gene-GS_RS01035	1331.47	0.376333	0.168	2.24007	0.0250863	0.142183
gene-GS_RS05080	10216.4	-0.664787	0.297086	-2.23769	0.0252411	0.142615
gene-GS_RS06945	1651.09	-0.642363	0.287071	-2.23764	0.0252445	0.142615
gene-GS_RS17255	2127.68	-0.448729	0.200835	-2.23431	0.0254625	0.143613
gene-GS_RS01565	687.813	-0.543063	0.243337	-2.23173	0.0256327	0.143865
gene-GS_RS09510	5779.46	-0.720233	0.322766	-2.23144	0.0256522	0.143865
gene-GS_RS11275	2642.76	-0.657665	0.294882	-2.23026	0.02573	0.143865
gene-GS_RS11470	1834.84	0.575096	0.257644	2.23213	0.0256063	0.143865
gene-GS_RS12340	1535.28	0.721013	0.323341	2.22988	0.0257552	0.143865
gene-GS_RS13475	1506.01	0.788745	0.353644	2.23034	0.0257251	0.143865
gene-GS_RS01840	1975.49	0.500447	0.224534	2.22883	0.0258254	0.144027
gene-GS_RS00765	13881.1	0.307193	0.138117	2.22415	0.0261384	0.145538
gene-GS_RS10065	343.852	-0.548475	0.24674	-2.22288	0.0262237	0.14578
gene-GS_RS03240	11.2953	-0.904811	0.407442	-2.22071	0.0263706	0.146363
gene-GS_RS04725	15.7914	0.832305	0.374923	2.21993	0.0264232	0.146422
gene-GS_RS02320	3100.14	-0.48173	0.218003	-2.20974	0.0271232	0.149409
gene-GS_RS04170	112.684	0.501626	0.2269	2.21078	0.0270512	0.149409
gene-GS_RS08035	2155.49	0.494603	0.223844	2.20959	0.0271335	0.149409
gene-GS_RS10130	4338.77	-0.554452	0.250931	-2.20958	0.0271341	0.149409
gene-GS_RS13910	528.835	-0.657552	0.297766	-2.20829	0.0272244	0.149669
gene-GS_RS15810	3621.08	0.512135	0.232085	2.20667	0.027337	0.149815
gene-GS_RS17250	5868.53	-0.281051	0.127358	-2.20678	0.0273296	0.149815
gene-GS_RS03165	658.798	0.469425	0.213106	2.20278	0.0276104	0.151076
gene-GS_RS00965	951.257	0.545698	0.248089	2.1996	0.027835	0.151973
gene-GS_RS08230	2631.49	-0.658121	0.299335	-2.19861	0.027906	0.151973
gene-GS_RS09525	8566.17	0.266321	0.121199	2.19739	0.0279927	0.151973
gene-GS_RS10415	2216.83	-0.336382	0.152975	-2.19893	0.027883	0.151973
gene-GS_RS11620	250.253	-0.618916	0.281656	-2.19742	0.0279905	0.151973
gene-GS_RS03045	43979	-0.370797	0.169078	-2.19305	0.0283034	0.15342
gene-GS_RS13625	2841.38	-0.628929	0.286871	-2.19237	0.0283525	0.153447
gene-GS_RS03120	955.687	-0.336782	0.153674	-2.19153	0.0284132	0.153537
gene-GS_RS10205	3307.02	-0.752437	0.34345	-2.19082	0.0284646	0.153577
gene-GS_RS05125	2473.56	-0.405865	0.185357	-2.18964	0.0285506	0.153802
gene-GS_RS14330	64679.8	-0.670576	0.306733	-2.18619	0.0288018	0.154916
gene-GS_RS00005	6959.33	-0.7224	0.33066	-2.18472	0.0289094	0.155254
gene-GS_RS10200	3949.36	-0.719716	0.329664	-2.18318	0.0290226	0.155622
gene-GS_RS02855	853.961	0.893274	0.409664	2.1805	0.0292203	0.156441
gene-GS_RS05320	649.538	-0.534312	0.245227	-2.17885	0.0293429	0.156856
gene-GS_RS13335	4714.91	-0.624508	0.287024	-2.1758	0.0295701	0.157828
gene-GS_RS02980	8503.17	-0.657147	0.302227	-2.17435	0.0296788	0.158166
gene-GS_RS00125	33758.2	-0.671763	0.309258	-2.17217	0.0298426	0.158172
gene-GS_RS00630	190.248	-0.57856	0.266463	-2.17126	0.0299116	0.158172
gene-GS_RS01925	931.468	0.475912	0.219184	2.17128	0.0299097	0.158172
gene-GS_RS02300	666.159	0.39474	0.181848	2.17072	0.0299527	0.158172
gene-GS_RS02555	903.066	-0.451211	0.207627	-2.17318	0.0297665	0.158172
gene-GS_RS06115	3141.66	-0.672787	0.309933	-2.17075	0.0299498	0.158172
gene-GS_RS08265	2533.54	-0.63762	0.293963	-2.16905	0.0300791	0.158599
gene-GS_RS06500	14037.8	-0.504382	0.232672	-2.16779	0.030175	0.158624
gene-GS_RS10095	258.638	-0.563782	0.260012	-2.16829	0.0301366	0.158624
gene-GS_RS07155	1405.62	0.567247	0.262357	2.16212	0.030609	0.16042
gene-GS_RS14290	33987.1	-0.660155	0.305286	-2.16241	0.0305862	0.16042
gene-GS_RS04625	4711.08	0.675961	0.31286	2.16059	0.0307273	0.160798
gene-GS_RS04470	2775.15	0.318957	0.147813	2.15785	0.0309395	0.161666
gene-GS_RS12565	4471.89	0.579412	0.268741	2.15603	0.0310816	0.162165
gene-GS_RS04790	43.0671	-0.555644	0.257991	-2.15374	0.0312609	0.162661
gene-GS_RS05955	1012.05	0.574384	0.266744	2.15332	0.0312937	0.162661
gene-GS_RS09820	2216.88	-0.584656	0.271552	-2.15302	0.031317	0.162661
gene-GS_RS03720	317.925	-0.427827	0.199058	-2.14926	0.0316137	0.163714
gene-GS_RS13330	3585.42	-0.359883	0.167437	-2.14937	0.0316051	0.163714
gene-GS_RS04445	4159.31	0.517975	0.241151	2.14793	0.0317194	0.164017
gene-GS_RS01580	952.454	0.309499	0.144135	2.14729	0.0317705	0.164038
gene-GS_RS04810	36.5059	0.641723	0.299005	2.1462	0.0318572	0.164242
gene-GS_RS00910	567.915	-0.603056	0.281613	-2.14144	0.0322389	0.164295
gene-GS_RS00930	848.224	0.551741	0.257181	2.14534	0.0319256	0.164295
gene-GS_RS01730	8496.65	-0.596581	0.278825	-2.13963	0.032385	0.164295
gene-GS_RS09220	2144.05	0.669326	0.312744	2.14017	0.032341	0.164295
gene-GS_RS10385	1313.72	0.302167	0.141097	2.14157	0.0322285	0.164295
gene-GS_RS10725	1007.65	0.827268	0.386646	2.1396	0.0323869	0.164295
gene-GS_RS11270	2562.85	-0.554074	0.258917	-2.13997	0.0323572	0.164295
gene-GS_RS11410	4410.57	0.52548	0.245499	2.14045	0.0323181	0.164295
gene-GS_RS13795	2950.65	0.588408	0.274853	2.14081	0.0322898	0.164295
gene-GS_RS14680	6094.37	0.392277	0.182987	2.14374	0.0320537	0.164295
gene-GS_RS17490	880.475	-0.63418	0.295674	-2.14486	0.0319641	0.164295
gene-GS_RS10480	1545.34	0.519514	0.243029	2.13767	0.0325438	0.164851
gene-GS_RS03540	1190.28	0.570262	0.267039	2.1355	0.03272	0.165502
gene-GS_RS15080	4009.54	0.272582	0.127743	2.13384	0.0328561	0.16595
gene-GS_RS07650	2525.25	0.566813	0.26575	2.13288	0.0329345	0.166104
gene-GS_RS15525	7056.78	0.396696	0.186056	2.13214	0.0329956	0.166172
gene-GS_RS13630	2120.66	-0.62026	0.291093	-2.1308	0.0331059	0.166486
gene-GS_RS05240	395.504	0.337617	0.158717	2.12717	0.0334061	0.167754
gene-GS_RS03200	8695.38	0.618589	0.291049	2.12537	0.0335553	0.167808
gene-GS_RS10395	552.734	0.423818	0.199406	2.1254	0.0335533	0.167808
gene-GS_RS16750	1734.89	-0.469967	0.22113	-2.1253	0.0335616	0.167808
gene-GS_RS07715	576.237	-0.630953	0.2973	-2.12228	0.0338145	0.16883
gene-GS_RS03975	137.868	-0.560184	0.26409	-2.12119	0.033906	0.169044
gene-GS_RS06980	1034.69	0.544551	0.256875	2.11991	0.0340137	0.169338
gene-GS_RS08225	1890.79	-0.624433	0.294708	-2.11882	0.0341058	0.169555
gene-GS_RS06185	54148.1	-0.692597	0.327304	-2.11606	0.0343393	0.170257
gene-GS_RS16000	1689.02	-0.570734	0.269724	-2.116	0.0343449	0.170257
gene-GS_RS13675	2224.47	0.577705	0.273101	2.11535	0.0344	0.170287
gene-GS_RS10090	298.058	-0.616563	0.291667	-2.11393	0.0345214	0.170646
gene-GS_RS03065	903.816	0.347961	0.164782	2.11164	0.0347173	0.171371
gene-GS_RS01195	1065.56	0.372703	0.176548	2.11106	0.0347671	0.171373
gene-GS_RS08590	4679.78	-0.401724	0.190555	-2.10818	0.0350151	0.172108
gene-GS_RS12080	308.595	-0.432619	0.20517	-2.10859	0.0349797	0.172108
gene-GS_RS05250	247.861	0.47086	0.223473	2.10701	0.0351167	0.172364
gene-GS_RS03715	298.721	-0.575121	0.273173	-2.10533	0.0352624	0.172835
gene-GS_RS09025	2020.31	-0.607929	0.288894	-2.10433	0.0353494	0.172862
gene-GS_RS10000	1808.87	-0.360331	0.17125	-2.10413	0.0353673	0.172862
gene-GS_RS16755	2305.99	-0.636008	0.302497	-2.10253	0.0355073	0.173303
gene-GS_RS15660	5632.62	-0.261231	0.124303	-2.10157	0.0355912	0.17347
gene-GS_RS10845	26.7079	-0.709762	0.337853	-2.1008	0.0356585	0.173555
gene-GS_RS03395	738.251	-0.460354	0.219277	-2.09941	0.0357803	0.173904
gene-GS_RS08560	135.816	-0.670902	0.319698	-2.09855	0.0358569	0.174034
gene-GS_RS15915	449.634	-0.487014	0.23215	-2.09784	0.0359195	0.174094
gene-GS_RS09800	2605.05	-0.519427	0.247688	-2.0971	0.0359845	0.174167
gene-GS_RS08120	22538.5	-0.69491	0.331926	-2.09357	0.0362987	0.174553
gene-GS_RS10010	1350.37	0.338154	0.161412	2.09497	0.0361733	0.174553
gene-GS_RS11245	2920.75	0.33551	0.160243	2.09375	0.0362821	0.174553
gene-GS_RS12370	13070	-0.553892	0.264592	-2.09338	0.0363151	0.174553
gene-GS_RS12460	7073.66	-0.744491	0.355451	-2.0945	0.0362156	0.174553
gene-GS_RS00480	2682.99	-0.530573	0.253583	-2.09231	0.0364112	0.174609
gene-GS_RS03465	496.909	0.717882	0.343135	2.09213	0.036427	0.174609
gene-GS_RS10500	587.935	0.558907	0.267411	2.09006	0.0366122	0.175255
gene-GS_RS07290	125124	-0.611976	0.293147	-2.0876	0.0368336	0.176073
gene-GS_RS11340	2488.81	0.369995	0.177413	2.0855	0.0370239	0.176739
gene-GS_RS05820	693.198	0.5395	0.258827	2.0844	0.0371235	0.176951
gene-GS_RS11020	11434.1	0.342846	0.164522	2.08389	0.0371698	0.176951
gene-GS_RS07130	1699.78	0.254123	0.122108	2.08114	0.0374213	0.177662
gene-GS_RS16895	4224.78	0.423191	0.2033	2.08161	0.0373785	0.177662
gene-GS_RS02390	3613.2	-0.393773	0.189356	-2.07954	0.0375676	0.178114
gene-GS_RS09080	33.9946	-0.853846	0.411099	-2.07698	0.0378031	0.17889
gene-GS_RS13600	837.641	0.367007	0.176731	2.07665	0.0378341	0.17889
gene-GS_RS14810	621.177	-0.398323	0.191881	-2.07588	0.037905	0.178981
gene-GS_RS01410	4754.25	-0.634648	0.305972	-2.0742	0.0380606	0.179473
gene-GS_RS10475	3686.55	0.421877	0.203552	2.07257	0.0382119	0.179942
gene-GS_RS06155	364.229	-0.692063	0.334128	-2.07125	0.0383351	0.180279
gene-GS_RS01395	2563.62	-0.627022	0.303058	-2.06899	0.0385473	0.180501
gene-GS_RS09495	14571.3	-0.57984	0.280236	-2.06911	0.0385357	0.180501
gene-GS_RS13585	1163.83	0.345076	0.166822	2.06853	0.0385899	0.180501
gene-GS_RS15685	152.847	-0.699774	0.338263	-2.06873	0.0385714	0.180501
gene-GS_RS06135	1653.06	-0.678107	0.328155	-2.06642	0.0387888	0.181188
gene-GS_RS00665	2935.44	0.59563	0.288458	2.06487	0.0389349	0.181596
gene-GS_RS09755	4195.56	-0.551159	0.266984	-2.06439	0.0389806	0.181596
gene-GS_RS12855	76.5668	-0.47419	0.229787	-2.0636	0.0390553	0.181701
gene-GS_RS00925	655.088	0.60449	0.293112	2.06232	0.0391773	0.182025
gene-GS_RS01265	295.537	-0.486804	0.236198	-2.061	0.0393028	0.182365
gene-GS_RS08365	2816.38	-0.380637	0.18512	-2.05616	0.0397669	0.184028
gene-GS_RS13310	24265.2	-0.583792	0.283851	-2.05668	0.0397166	0.184028
gene-GS_RS03010	3933.1	0.288539	0.140417	2.05488	0.039891	0.184112
gene-GS_RS07560	30452.5	-0.662636	0.322456	-2.05497	0.0398823	0.184112
gene-GS_RS07700	536.95	-0.632845	0.308249	-2.05303	0.0400693	0.18469
gene-GS_RS01775	16622.3	-0.653174	0.318289	-2.05214	0.0401557	0.184711
gene-GS_RS07245	4084.06	-0.497238	0.242331	-2.05189	0.0401799	0.184711
gene-GS_RS06120	4653.99	-0.554458	0.270383	-2.05064	0.040302	0.185027
gene-GS_RS03910	27139.6	0.499814	0.243826	2.04988	0.0403762	0.185124
gene-GS_RS10970	1115.1	0.484046	0.236243	2.04894	0.0404681	0.185301
gene-GS_RS16915	1061.78	-0.354704	0.173333	-2.04637	0.04072	0.18621
gene-GS_RS10655	441.903	-0.693501	0.339332	-2.04372	0.0409811	0.187158
gene-GS_RS13200	2820.9	0.518476	0.25383	2.04261	0.0410912	0.187415
gene-GS_RS07335	671.089	-0.294808	0.144696	-2.03742	0.0416075	0.189521
gene-GS_RS08745	16696.2	-0.775678	0.380885	-2.03651	0.041699	0.189613
gene-GS_RS13785	1917.83	0.625723	0.307309	2.03614	0.0417367	0.189613
gene-GS_RS07745	983.904	-0.653339	0.321321	-2.03329	0.0420231	0.190665
gene-GS_RS00365	314.483	-0.548078	0.269664	-2.03245	0.0421083	0.190803
gene-GS_RS05165	1140.15	0.482256	0.237347	2.03186	0.0421679	0.190825
gene-GS_RS08025	572.912	0.382254	0.188197	2.03114	0.0422412	0.190908
gene-GS_RS11775	3919.26	-0.485328	0.239056	-2.03018	0.0423383	0.191099
gene-GS_RS06660	103.385	0.50704	0.250048	2.02777	0.0425835	0.191957
gene-GS_RS02335	1075.5	0.581279	0.287049	2.02501	0.0428659	0.19298
gene-GS_RS02295	3175.87	0.328787	0.162428	2.0242	0.0429498	0.193107
gene-GS_RS09995	2409.19	-0.692429	0.342345	-2.02261	0.0431139	0.193346
gene-GS_RS13465	1331.46	0.750862	0.371235	2.0226	0.0431139	0.193346
gene-GS_RS08085	865.567	-0.473571	0.234313	-2.02111	0.0432686	0.193541
gene-GS_RS13215	979.597	0.633224	0.313268	2.02135	0.0432437	0.193541
gene-GS_RS07930	7863.9	-0.56914	0.281759	-2.01995	0.0433885	0.193828
gene-GS_RS13110	8249.27	0.498192	0.24713	2.0159	0.0438099	0.19546
gene-GS_RS04315	1497.3	0.54681	0.271381	2.01492	0.0439133	0.19567
gene-GS_RS09160	6918.76	-0.62937	0.312467	-2.0142	0.0439888	0.195756
gene-GS_RS08870	2298.61	-0.492626	0.244713	-2.01307	0.044107	0.195781
gene-GS_RS14235	24873.2	-0.431503	0.214343	-2.01315	0.0440994	0.195781
gene-GS_RS01755	6201.57	-0.474824	0.236031	-2.0117	0.0442517	0.195836
gene-GS_RS06365	2956.49	-0.488599	0.242983	-2.01084	0.0443428	0.195836
gene-GS_RS09490	27798.9	-0.466595	0.232042	-2.01082	0.0443445	0.195836
gene-GS_RS12585	5878.5	-0.56501	0.280922	-2.01127	0.0442969	0.195836
gene-GS_RS00685	1107.08	-0.420829	0.209578	-2.00798	0.0446454	0.196648
gene-GS_RS05485	58.2599	-0.52634	0.262066	-2.00843	0.044598	0.196648
gene-GS_RS12335	935.436	0.426509	0.212459	2.00749	0.0446979	0.196648
gene-GS_RS04540	68.8148	0.695929	0.347044	2.0053	0.0449307	0.196919
gene-GS_RS05405	212.24	0.486459	0.242465	2.00631	0.0448235	0.196919
gene-GS_RS12260	801.222	-0.583304	0.290937	-2.00491	0.0449724	0.196919
gene-GS_RS13730	364.5	-0.70031	0.349319	-2.00479	0.0449859	0.196919
gene-GS_RS03215	1723.07	0.411503	0.205414	2.00329	0.0451467	0.197375
gene-GS_RS10785	623.152	0.279704	0.139746	2.00151	0.0453371	0.197959
gene-GS_RS00430	2826.28	0.644543	0.3222	2.00045	0.0454519	0.198211
gene-GS_RS00285	1697.77	-0.60207	0.301627	-1.99607	0.045926	0.198784
gene-GS_RS06540	935.342	-0.336787	0.168591	-1.99765	0.0457541	0.198784
gene-GS_RS07400	1753.67	0.564694	0.282852	1.99643	0.0458876	0.198784
gene-GS_RS08200	3728.28	-0.457292	0.229039	-1.99657	0.0458722	0.198784
gene-GS_RS14210	67746.2	-0.575816	0.288373	-1.99678	0.0458495	0.198784
gene-GS_RS15355	2991.47	0.422452	0.211618	1.99629	0.045902	0.198784
gene-GS_RS08215	2019.74	-0.582675	0.292178	-1.99425	0.0461251	0.199398
gene-GS_RS02420	3494.19	-0.595524	0.299231	-1.99018	0.0465706	0.199784
gene-GS_RS06150	239.009	-0.550851	0.276847	-1.98973	0.0466205	0.199784
gene-GS_RS09420	4874.32	-0.627861	0.31555	-1.98974	0.0466197	0.199784
gene-GS_RS09685	7476.81	-0.602447	0.302852	-1.98925	0.0466737	0.199784
gene-GS_RS10790	140.211	0.423429	0.212748	1.99028	0.04656	0.199784
gene-GS_RS13070	11.0746	-0.796622	0.400147	-1.99082	0.0465006	0.199784
gene-GS_RS13870	1018.91	-0.480589	0.241152	-1.99288	0.0462741	0.199784
gene-GS_RS14625	830.88	-0.307788	0.154516	-1.99195	0.0463769	0.199784
gene-GS_RS01940	2763.01	-0.457528	0.230186	-1.98764	0.0468514	0.200298
gene-GS_RS02990	1478.26	-0.290873	0.146381	-1.9871	0.0469117	0.20031
gene-GS_RS15265	1130.47	-0.592795	0.298431	-1.98637	0.0469921	0.200408
gene-GS_RS01270	877.628	-0.457237	0.230439	-1.9842	0.0472339	0.200946
gene-GS_RS04055	2854.74	0.519691	0.261848	1.9847	0.0471778	0.200946
gene-GS_RS05220	2084.76	-0.558689	0.281735	-1.98303	0.0473637	0.201252
gene-GS_RS10435	3722.88	0.264497	0.133642	1.97914	0.0477998	0.202858
gene-GS_RS13130	3909.98	0.527286	0.266706	1.97703	0.0480383	0.203621
gene-GS_RS15065	6641.29	0.407207	0.2063	1.97386	0.0483974	0.204894
gene-GS_RS05095	2271.38	0.247183	0.125281	1.97303	0.0484921	0.205045
gene-GS_RS10645	229.688	-0.717182	0.363674	-1.97204	0.0486045	0.205271
gene-GS_RS08785	5202.38	-0.5895	0.299348	-1.96928	0.0489207	0.206356
gene-GS_RS05925	1688.11	-0.256959	0.130532	-1.96855	0.0490046	0.20646
gene-GS_RS00810	1890.46	0.532568	0.270639	1.96782	0.049089	0.206518
gene-GS_RS01170	1103.8	0.48752	0.247995	1.96585	0.049316	0.206518
gene-GS_RS09010	587.315	-0.553371	0.281463	-1.96605	0.0492927	0.206518
gene-GS_RS09320	1592.14	-0.52499	0.267108	-1.96546	0.049361	0.206518
gene-GS_RS11845	7576.37	-0.39842	0.202655	-1.966	0.0492983	0.206518
gene-GS_RS15505	2153.2	0.419516	0.213457	1.96534	0.0493745	0.206518
gene-GS_RS00095	3062.36	0.313062	0.159527	1.96244	0.0497117	0.207182
gene-GS_RS00390	7109.93	-0.474285	0.241572	-1.96333	0.0496077	0.207182
gene-GS_RS07645	611.77	0.724779	0.369264	1.96277	0.0496731	0.207182
gene-GS_RS07105	2762.86	-0.447928	0.228444	-1.96077	0.0499055	0.207245
gene-GS_RS08505	7095.15	-0.54179	0.276285	-1.96098	0.0498813	0.207245
gene-GS_RS15510	1405.8	0.386463	0.197069	1.96106	0.0498722	0.207245
gene-GS_RS04395	884.45	0.52396	0.267344	1.95987	0.0500107	0.207434
gene-GS_RS14905	518.495	0.531588	0.271444	1.95837	0.0501868	0.207917
gene-GS_RS02445	5692.66	-0.403313	0.206073	-1.95714	0.0503316	0.20818
gene-GS_RS05570	6605.88	-0.444204	0.227063	-1.9563	0.0504298	0.20818
gene-GS_RS14500	1669.74	-0.486479	0.248646	-1.95651	0.0504052	0.20818
gene-GS_RS05190	968.524	-0.311262	0.159346	-1.95336	0.0507764	0.208868
gene-GS_RS06280	1913.72	0.458722	0.234836	1.95338	0.0507751	0.208868
gene-GS_RS17090	4723.94	0.366828	0.187736	1.95396	0.0507058	0.208868
gene-GS_RS09255	3065.82	-0.449793	0.230426	-1.952	0.0509377	0.209284
gene-GS_RS10585	6627.01	-0.473512	0.242913	-1.94931	0.0512589	0.210355
gene-GS_RS11350	3094.25	0.355871	0.182627	1.94862	0.0513407	0.210443
gene-GS_RS13325	2050.29	-0.638207	0.327674	-1.94769	0.0514523	0.210652
gene-GS_RS13590	1821.87	0.452991	0.23302	1.944	0.0518956	0.212217
gene-GS_RS08405	431.096	-0.528109	0.272017	-1.94146	0.0522027	0.212994
gene-GS_RS10185	2124.39	0.380519	0.196001	1.94142	0.0522079	0.212994
gene-GS_RS02545	39744.8	-0.498645	0.256914	-1.9409	0.0522702	0.212998
gene-GS_RS13745	61.863	0.618846	0.319056	1.93961	0.0524266	0.213187
gene-GS_RS15700	403.348	-0.606056	0.312479	-1.93951	0.0524391	0.213187
gene-GS_RS05965	577.097	0.306511	0.158185	1.93767	0.0526635	0.213849
gene-GS_RS14455	1710.18	0.331025	0.170916	1.93678	0.0527727	0.214043
gene-GS_RS09965	3402.48	-0.553175	0.285725	-1.93604	0.0528627	0.214158
gene-GS_RS14750	631.126	0.596847	0.308797	1.93281	0.0532595	0.215515
gene-GS_RS01540	3064.06	0.528528	0.273682	1.93117	0.0534615	0.216004
gene-GS_RS15725	1933.6	0.43309	0.224303	1.93083	0.0535045	0.216004
gene-GS_RS17000	3579.73	-0.550403	0.285691	-1.92657	0.0540338	0.217889
gene-GS_RS01740	65694.4	-0.611549	0.318082	-1.92261	0.0545285	0.217994
gene-GS_RS02435	5511.8	-0.569575	0.29629	-1.92236	0.0545611	0.217994
gene-GS_RS05410	84.3346	0.581033	0.301974	1.92412	0.0543396	0.217994
gene-GS_RS07055	66.175	-0.562978	0.292613	-1.92396	0.0543591	0.217994
gene-GS_RS07815	362.209	-0.649764	0.337925	-1.9228	0.0545046	0.217994
gene-GS_RS08100	281.221	0.344731	0.179072	1.9251	0.0542173	0.217994
gene-GS_RS09540	12393.8	-0.567294	0.294742	-1.92471	0.0542653	0.217994
gene-GS_RS10390	1762.66	0.431952	0.224548	1.92365	0.0543984	0.217994
gene-GS_RS00795	1826.1	0.508864	0.265015	1.92014	0.0548408	0.218494
gene-GS_RS09265	1.29701	0.625707	0.325912	1.91987	0.0548747	0.218494
gene-GS_RS15945	1052.39	-0.596706	0.310698	-1.92053	0.0547905	0.218494
gene-GS_RS12995	415.102	-0.521441	0.271727	-1.91899	0.0549857	0.218686
gene-GS_RS08395	185.465	-0.575769	0.300164	-1.91818	0.0550877	0.218841
gene-GS_RS15515	757.499	0.589846	0.307889	1.91577	0.0553942	0.219808
gene-GS_RS05805	3721.22	0.714309	0.373453	1.91272	0.0557845	0.221105
gene-GS_RS03425	3216.95	0.519738	0.271804	1.91218	0.0558528	0.221124
gene-GS_RS06655	65.3719	0.534667	0.279846	1.91058	0.0560588	0.221687
gene-GS_RS02340	629.617	0.622425	0.325932	1.90968	0.0561745	0.221892
gene-GS_RS06290	3301.36	0.405788	0.212606	1.90864	0.0563087	0.22217
gene-GS_RS02325	27.5778	-0.622364	0.326553	-1.90586	0.0566686	0.223337
gene-GS_RS00890	28556.3	-0.654174	0.343558	-1.90412	0.0568951	0.223891
gene-GS_RS02270	4710.09	0.296861	0.155937	1.90372	0.0569466	0.223891
gene-GS_RS07635	5614.13	-0.258498	0.135822	-1.90322	0.0570117	0.223891
gene-GS_RS07655	2258.76	0.645806	0.339398	1.9028	0.0570666	0.223891
gene-GS_RS06370	2074.24	0.386823	0.203492	1.90093	0.0573116	0.223991
gene-GS_RS07475	1027.84	-0.627485	0.33023	-1.90015	0.0574139	0.223991
gene-GS_RS12795	2646.68	0.453397	0.238538	1.90074	0.0573366	0.223991
gene-GS_RS15190	3667.19	-0.516106	0.271495	-1.90098	0.0573044	0.223991
gene-GS_RS16550	42438.1	-0.620339	0.326409	-1.9005	0.0573677	0.223991
gene-GS_RS12130	1000.64	0.661733	0.348555	1.8985	0.0576299	0.224582
gene-GS_RS00450	1526.76	-0.601624	0.316989	-1.89793	0.0577048	0.224623
gene-GS_RS09335	7446.93	-0.612421	0.322868	-1.89681	0.0578525	0.224946
gene-GS_RS01390	1856.93	-0.547601	0.289284	-1.89295	0.0583639	0.226429
gene-GS_RS09830	1442.65	-0.295492	0.15607	-1.89333	0.0583144	0.226429
gene-GS_RS12540	12448.2	0.420793	0.222352	1.89246	0.0584297	0.226431
gene-GS_RS13460	651.461	0.653228	0.345436	1.89103	0.0586208	0.226919
gene-GS_RS12590	5171.81	0.275528	0.145753	1.89037	0.0587079	0.227004
gene-GS_RS17585	312.607	-0.333173	0.17638	-1.88895	0.058899	0.227339
gene-GS_RS14430	2749.2	-0.510629	0.270353	-1.88875	0.0589252	0.227339
gene-GS_RS02415	3310.29	0.464923	0.246504	1.88606	0.0592865	0.227626
gene-GS_RS03810	94.9465	-0.707412	0.374899	-1.88694	0.0591682	0.227626
gene-GS_RS06030	1524.48	0.47052	0.249512	1.88576	0.0593267	0.227626
gene-GS_RS07395	4122.88	-0.630582	0.334254	-1.88653	0.059223	0.227626
gene-GS_RS07915	3127.72	0.442051	0.234371	1.88612	0.0592792	0.227626
gene-GS_RS03880	1082.66	0.524895	0.278585	1.88415	0.0595452	0.228213
gene-GS_RS06845	1371.23	-0.358214	0.19022	-1.88316	0.0596794	0.228224
gene-GS_RS15925	1360.5	-0.636567	0.337989	-1.8834	0.0596466	0.228224
gene-GS_RS17640	251.487	-0.479379	0.254744	-1.88181	0.059862	0.228426
gene-GS_RS16495	18140.3	-0.581211	0.308859	-1.8818	0.0598634	0.228426
gene-GS_RS01595	4372.19	0.485945	0.258615	1.87902	0.0602411	0.228614
gene-GS_RS02510	462.631	0.693745	0.369001	1.88007	0.0600992	0.228614
gene-GS_RS08360	1179.46	-0.493058	0.262372	-1.87923	0.0602132	0.228614
gene-GS_RS08440	5610.62	-0.573625	0.305072	-1.88029	0.0600681	0.228614
gene-GS_RS14295	30824	-0.458361	0.243912	-1.8792	0.0602167	0.228614
gene-GS_RS06925	305.895	0.481813	0.256581	1.87782	0.0604056	0.228988
gene-GS_RS12820	7387.84	0.369307	0.196843	1.87615	0.0606351	0.229608
gene-GS_RS05235	6507.6	-0.370534	0.197615	-1.87504	0.0607879	0.229704
gene-GS_RS14665	12094.1	-0.469785	0.250552	-1.875	0.0607923	0.229704
gene-GS_RS12135	2021.87	0.557491	0.298133	1.86994	0.0614918	0.232095
gene-GS_RS03605	1285.39	0.641172	0.343277	1.8678	0.0617905	0.23297
gene-GS_RS12810	2291.43	0.46467	0.248855	1.86723	0.0618693	0.233014
gene-GS_RS14660	1515.72	-0.249301	0.133833	-1.86278	0.0624926	0.235107
gene-GS_RS04500	598.591	-0.609089	0.327105	-1.86206	0.0625944	0.235236
gene-GS_RS08530	6683.65	-0.423029	0.227396	-1.86032	0.0628399	0.235904
gene-GS_RS16765	3149	-0.45913	0.246927	-1.85937	0.062974	0.236153
gene-GS_RS16535	15807.5	-0.597171	0.321501	-1.85744	0.063248	0.236925
gene-GS_RS03210	12928.2	-0.239668	0.129193	-1.85511	0.0635805	0.23705
gene-GS_RS04620	2300.8	0.367617	0.197997	1.85668	0.0633567	0.23705
gene-GS_RS08465	376.375	0.438121	0.236207	1.85482	0.0636221	0.23705
gene-GS_RS11320	2655.1	0.493138	0.265772	1.85549	0.0635263	0.23705
gene-GS_RS13280	1950.38	0.49956	0.269221	1.85557	0.0635142	0.23705
gene-GS_RS11180	1205.18	0.538658	0.290524	1.85409	0.0637267	0.237186
gene-GS_RS08135	75486	-0.567886	0.306746	-1.85132	0.0641229	0.238185
gene-GS_RS11430	3045.85	0.484885	0.261971	1.85091	0.0641823	0.238185
gene-GS_RS17230	1029.74	-0.310883	0.167973	-1.85079	0.0642004	0.238185
gene-GS_RS02085	361.135	-0.621631	0.336189	-1.84905	0.0644504	0.238665
gene-GS_RS12700	1493.67	0.628558	0.340006	1.84867	0.0645056	0.238665
gene-GS_RS15655	3862.76	0.59469	0.321721	1.84846	0.0645356	0.238665
gene-GS_RS09810	1225.53	-0.338152	0.183124	-1.84657	0.0648093	0.239423
gene-GS_RS00595	17974.7	-0.428863	0.232363	-1.84566	0.0649417	0.239574
gene-GS_RS12505	3430.7	0.251206	0.13613	1.84534	0.0649878	0.239574
gene-GS_RS05995	3660.87	0.326315	0.176904	1.84459	0.0650974	0.239724
gene-GS_RS03435	7352.48	0.258041	0.140054	1.84243	0.0654117	0.240626
gene-GS_RS17030	214.579	0.53931	0.292813	1.84182	0.0655008	0.2407
gene-GS_RS04700	2377.41	0.546309	0.296878	1.84018	0.0657415	0.241219
gene-GS_RS14705	3651.41	0.456039	0.247859	1.83992	0.0657807	0.241219
gene-GS_RS05580	5252.76	-0.612419	0.332966	-1.83928	0.0658736	0.241305
gene-GS_RS06745	35.0201	0.523305	0.284639	1.83849	0.0659903	0.241479
gene-GS_RS14525	16940.7	-0.563302	0.306511	-1.83779	0.0660934	0.241602
gene-GS_RS10210	4687.77	-0.534954	0.29124	-1.83681	0.0662373	0.241874
gene-GS_RS00730	3874.58	-0.269713	0.147257	-1.83157	0.0670149	0.242023
gene-GS_RS01485	4568.18	-0.54016	0.294907	-1.83163	0.0670071	0.242023
gene-GS_RS01865	2325.76	0.387544	0.21156	1.83184	0.0669753	0.242023
gene-GS_RS02500	4437.74	-0.541137	0.295139	-1.8335	0.0667286	0.242023
gene-GS_RS03255	49.9055	-0.747403	0.407316	-1.83495	0.0665134	0.242023
gene-GS_RS03295	2033.01	-0.506257	0.276089	-1.83367	0.0667027	0.242023
gene-GS_RS03460	2039.61	0.306506	0.167572	1.8291	0.0673849	0.242023
gene-GS_RS03770	742.519	0.530509	0.289923	1.82983	0.0672761	0.242023
gene-GS_RS03795	556.744	-0.416438	0.227679	-1.82906	0.0673909	0.242023
gene-GS_RS05725	268.822	-0.581499	0.317534	-1.83129	0.0670566	0.242023
gene-GS_RS06895	747.038	-0.478195	0.260945	-1.83255	0.0668692	0.242023
gene-GS_RS07760	1333.87	-0.481039	0.262406	-1.83319	0.0667745	0.242023
gene-GS_RS08610	795.92	-0.426451	0.233034	-1.82999	0.0672509	0.242023
gene-GS_RS09205	29028.9	-0.546394	0.297865	-1.83436	0.0665999	0.242023
gene-GS_RS10040	2900.51	0.232898	0.127276	1.82987	0.0672693	0.242023
gene-GS_RS16290	14136.6	-0.504516	0.274967	-1.83482	0.0665318	0.242023
gene-GS_RS02410	1765.93	0.49027	0.268362	1.8269	0.0677149	0.242936
gene-GS_RS04550	72.4889	0.47686	0.261216	1.82554	0.0679194	0.243168
gene-GS_RS10840	34.8052	-0.661966	0.362559	-1.82582	0.0678778	0.243168
gene-GS_RS17630	1630.42	0.439957	0.241176	1.82422	0.0681195	0.243634
gene-GS_RS04990	35997.4	-0.450994	0.247376	-1.82311	0.068286	0.243979
gene-GS_RS09725	16235.1	-0.328635	0.180312	-1.82259	0.0683657	0.244013
gene-GS_RS02730	3550.43	0.2802	0.153869	1.82104	0.0686011	0.244102
gene-GS_RS05500	21529.1	-0.42229	0.231816	-1.82166	0.0685071	0.244102
gene-GS_RS12915	1708.96	0.462056	0.25372	1.82112	0.068588	0.244102
gene-GS_RS13645	687.389	0.554875	0.304833	1.82026	0.0687197	0.244274
gene-GS_RS08485	20649.9	-0.547356	0.301011	-1.81839	0.0690046	0.245037
gene-GS_RS03660	3467.01	0.415667	0.228851	1.81632	0.0693207	0.245184
gene-GS_RS05815	3173.14	0.370005	0.20359	1.81741	0.0691547	0.245184
gene-GS_RS09650	7150.45	-0.416822	0.229513	-1.81612	0.0693521	0.245184
gene-GS_RS10610	361.057	-0.419949	0.231273	-1.81582	0.0693985	0.245184
gene-GS_RS10770	384.765	-0.478782	0.263502	-1.817	0.0692179	0.245184
gene-GS_RS02045	259.881	-0.494665	0.27269	-1.81402	0.0696749	0.245662
gene-GS_RS10085	573.956	-0.62516	0.344585	-1.81424	0.0696408	0.245662
gene-GS_RS01570	2280.67	-0.326165	0.180094	-1.81108	0.0701286	0.247012
gene-GS_RS08345	1318.67	0.281796	0.155777	1.80897	0.0704562	0.247915
gene-GS_RS11260	2525.88	0.241038	0.1334	1.80688	0.0707815	0.248808
gene-GS_RS08660	9937.73	-0.595185	0.329709	-1.80518	0.0710462	0.249486
gene-GS_RS07670	5241.9	0.23222	0.128806	1.80287	0.0714092	0.249926
gene-GS_RS08315	99.4218	-0.461173	0.255654	-1.80389	0.071248	0.249926
gene-GS_RS10380	813.614	0.320616	0.177841	1.80282	0.0714164	0.249926
gene-GS_RS15110	4547.96	0.338185	0.187615	1.80255	0.0714588	0.249926
gene-GS_RS03865	495.07	0.484234	0.268946	1.80049	0.0717836	0.250559
gene-GS_RS16090	5466.31	0.37259	0.206904	1.80079	0.0717362	0.250559
gene-GS_RS02700	3571.25	0.272772	0.151565	1.7997	0.0719082	0.250706
gene-GS_RS08175	4558.89	-0.401238	0.223052	-1.79885	0.0720418	0.250706
gene-GS_RS14415	5047.74	-0.610811	0.339525	-1.79902	0.0720161	0.250706
gene-GS_RS01635	17625.4	-0.463557	0.258068	-1.79626	0.0724532	0.251133
gene-GS_RS05985	14573	0.365581	0.203456	1.79686	0.0723584	0.251133
gene-GS_RS08600	5136.3	-0.365115	0.2032	-1.79683	0.0723632	0.251133
gene-GS_RS11985	24656.1	-0.557825	0.310485	-1.79663	0.0723951	0.251133
gene-GS_RS05325	2962.77	-0.488955	0.2723	-1.79565	0.07255	0.251218
gene-GS_RS00435	3373.3	0.489762	0.273071	1.79353	0.0728877	0.25152
gene-GS_RS17580	179.563	-0.392259	0.218737	-1.79329	0.0729264	0.25152
gene-GS_RS13090	20571.7	-0.472657	0.263535	-1.79353	0.0728889	0.25152
gene-GS_RS16695	7939.05	0.256391	0.142907	1.79411	0.0727952	0.25152
gene-GS_RS13635	76.2262	-0.642263	0.358326	-1.7924	0.0730693	0.251764
gene-GS_RS06210	4587.23	0.360332	0.201137	1.79147	0.0732173	0.252024
gene-GS_RS05940	2435.41	0.368004	0.205584	1.79004	0.0734474	0.252566
gene-GS_RS16725	1646.3	0.524617	0.29319	1.78934	0.0735593	0.252701
gene-GS_RS11380	9188.14	-0.457018	0.255549	-1.78838	0.0737147	0.252736
gene-GS_RS17595	795.415	0.395824	0.221278	1.78881	0.0736455	0.252736
gene-GS_RS14475	2004.05	0.432406	0.241878	1.7877	0.0738243	0.252863
gene-GS_RS13005	257.205	-0.380191	0.212978	-1.78511	0.0742428	0.254046
gene-GS_RS16890	2467.43	-0.229014	0.128335	-1.78451	0.0743416	0.254134
gene-GS_RS07100	1599.74	-0.469926	0.263478	-1.78355	0.0744972	0.254416
gene-GS_RS04910	4086.57	0.586249	0.328824	1.78287	0.074608	0.254466
gene-GS_RS08810	6185.96	0.232586	0.130512	1.78211	0.074731	0.254466
gene-GS_RS09045	2808.85	0.336234	0.188658	1.78225	0.0747089	0.254466
gene-GS_RS01360	84572.7	-0.591232	0.331869	-1.78152	0.0748271	0.254544
gene-GS_RS02470	1500.67	0.422045	0.237221	1.77912	0.0752201	0.255395
gene-GS_RS17160	1003.01	0.368174	0.206944	1.7791	0.0752241	0.255395
gene-GS_RS03480	1119.02	0.476999	0.268264	1.77809	0.0753885	0.255704
gene-GS_RS08710	1806.62	-0.581854	0.327483	-1.77675	0.0756096	0.256204
gene-GS_RS14140	312.162	0.555225	0.312639	1.77593	0.0757445	0.256411
gene-GS_RS07080	2143.26	-0.394897	0.222449	-1.77522	0.0758609	0.256556
gene-GS_RS06585	2433.07	-0.615026	0.347009	-1.77236	0.076334	0.257482
gene-GS_RS09855	974.724	-0.509807	0.287665	-1.77223	0.0763567	0.257482
gene-GS_RS11210	3018.65	-0.521011	0.293862	-1.77298	0.076232	0.257482
gene-GS_RS11055	4498.18	-0.595853	0.336384	-1.77135	0.0765027	0.257725
gene-GS_RS00515	130064	-0.518748	0.293445	-1.76779	0.0770967	0.258747
gene-GS_RS00680	2214.61	-0.481727	0.272521	-1.76767	0.0771157	0.258747
gene-GS_RS11555	3737.86	0.484669	0.274211	1.7675	0.0771439	0.258747
gene-GS_RS11695	342.588	0.341341	0.192958	1.769	0.0768945	0.258747
gene-GS_RS12320	586.51	0.481227	0.272295	1.7673	0.0771779	0.258747
gene-GS_RS05950	29702.9	-0.410131	0.232415	-1.76465	0.0776228	0.259988
gene-GS_RS01745	55119.3	-0.513946	0.291626	-1.76234	0.0780111	0.261037
gene-GS_RS13145	2415.38	-0.397884	0.225873	-1.76154	0.0781478	0.261243
gene-GS_RS17390	347.65	-0.6563	0.37292	-1.75989	0.0784257	0.26167
gene-GS_RS07120	11725	-0.512154	0.290967	-1.76018	0.078378	0.26167
gene-GS_RS00230	197.614	0.55324	0.315148	1.75549	0.0791749	0.261972
gene-GS_RS02655	546.703	-0.629419	0.358329	-1.75654	0.0789966	0.261972
gene-GS_RS04595	3566.93	0.437885	0.249186	1.75726	0.0788739	0.261972
gene-GS_RS08835	2052.46	-0.46291	0.263706	-1.7554	0.0791908	0.261972
gene-GS_RS10565	3037.86	-0.307019	0.174712	-1.75728	0.0788698	0.261972
gene-GS_RS11220	1050.03	0.565224	0.321994	1.75538	0.0791938	0.261972
gene-GS_RS12350	2517.96	0.511509	0.29135	1.75565	0.0791478	0.261972
gene-GS_RS16395	3876.53	-0.331996	0.188873	-1.75777	0.078786	0.261972
gene-GS_RS17360	1381.16	-0.476003	0.271142	-1.75555	0.0791661	0.261972
gene-GS_RS04350	5893.64	0.20764	0.118394	1.7538	0.0794644	0.262617
gene-GS_RS14690	2416.35	-0.537605	0.306809	-1.75225	0.079731	0.263248
gene-GS_RS05980	532.35	0.317285	0.18135	1.74958	0.0801914	0.264517
gene-GS_RS05465	54.1943	-0.560057	0.320218	-1.74899	0.080293	0.264602
gene-GS_RS02060	100.287	-0.405619	0.232051	-1.74797	0.0804686	0.264701
gene-GS_RS12040	579.181	-0.361018	0.20654	-1.74794	0.0804751	0.264701
gene-GS_RS07135	852.652	0.279798	0.160156	1.74704	0.0806309	0.264963
gene-GS_RS02200	993.574	0.613855	0.351656	1.74561	0.0808786	0.265382
gene-GS_RS10310	1684.51	0.33222	0.190385	1.74499	0.0809862	0.265382
gene-GS_RS13075	998.794	-0.487339	0.279279	-1.74499	0.0809871	0.265382
gene-GS_RS12545	2527.67	0.604025	0.346404	1.7437	0.0812108	0.265864
gene-GS_RS03325	25199.3	-0.553096	0.31738	-1.74269	0.0813871	0.265976
gene-GS_RS16225	4940.57	0.255532	0.146636	1.74263	0.0813978	0.265976
gene-GS_RS15680	88.5559	-0.599643	0.344264	-1.74181	0.0815415	0.266195
gene-GS_RS00240	1098.21	-0.460979	0.265229	-1.73804	0.0822034	0.266272
gene-GS_RS01820	2050.87	0.545034	0.313144	1.74052	0.081767	0.266272
gene-GS_RS02440	14700.9	-0.492829	0.283667	-1.73735	0.0823252	0.266272
gene-GS_RS02875	21443.6	-0.432192	0.24859	-1.73858	0.0821094	0.266272
gene-GS_RS09400	6036.52	0.389331	0.223755	1.73999	0.0818602	0.266272
gene-GS_RS11750	814.115	-0.269832	0.155315	-1.73732	0.0823301	0.266272
gene-GS_RS12570	3209.7	0.398812	0.229054	1.74113	0.0816613	0.266272
gene-GS_RS13180	6649.35	0.395413	0.227514	1.73797	0.0822157	0.266272
gene-GS_RS16480	10048.9	-0.476893	0.274268	-1.73879	0.0820724	0.266272
gene-GS_RS17295	14005	-0.493343	0.283939	-1.7375	0.0822998	0.266272
gene-GS_RS17440	264.763	-0.470729	0.271216	-1.73562	0.0826302	0.266994
gene-GS_RS11255	1881.9	0.283266	0.163308	1.73455	0.0828205	0.267361
gene-GS_RS00580	122808	-0.515281	0.297441	-1.73238	0.0832063	0.268205
gene-GS_RS08330	140.506	-0.342356	0.197641	-1.73221	0.0832359	0.268205
gene-GS_RS10835	21.2688	-0.603701	0.34862	-1.73169	0.0833295	0.268258
gene-GS_RS07705	525.252	-0.378516	0.218659	-1.73108	0.0834371	0.268356
gene-GS_RS02195	2826.7	0.218549	0.126407	1.72892	0.083823	0.268666
gene-GS_RS05035	2765.67	0.264403	0.153176	1.72614	0.0843225	0.268666
gene-GS_RS06615	1024.14	0.552148	0.320017	1.72537	0.084461	0.268666
gene-GS_RS07375	1975.7	0.30933	0.179233	1.72585	0.0843746	0.268666
gene-GS_RS07605	6300.89	-0.319427	0.185089	-1.7258	0.0843832	0.268666
gene-GS_RS08380	258.563	-0.556663	0.322127	-1.72808	0.0839732	0.268666
gene-GS_RS09170	1843.83	-0.470764	0.27268	-1.72643	0.0842692	0.268666
gene-GS_RS09200	2173.21	0.21821	0.126327	1.72735	0.0841044	0.268666
gene-GS_RS10780	159.265	-0.336369	0.194884	-1.726	0.0843483	0.268666
gene-GS_RS12265	1092.43	-0.317133	0.18345	-1.72872	0.08386	0.268666
gene-GS_RS13085	1775.24	-0.366966	0.212557	-1.72644	0.0842683	0.268666
gene-GS_RS14985	395.138	0.441324	0.255848	1.72495	0.0845372	0.268666
gene-GS_RS15720	2536.78	0.327705	0.189919	1.72549	0.0844387	0.268666
gene-GS_RS01785	1868.81	0.277199	0.160825	1.7236	0.0847797	0.269191
gene-GS_RS06640	2824.76	-0.31422	0.182354	-1.72313	0.0848648	0.269216
gene-GS_RS01175	3549.51	0.287295	0.167039	1.71992	0.0854466	0.270568
gene-GS_RS03380	210.791	0.422608	0.245713	1.71993	0.0854456	0.270568
gene-GS_RS17315	7044.33	-0.48418	0.281614	-1.71931	0.0855587	0.270677
gene-GS_RS00505	2246.74	-0.366799	0.213821	-1.71545	0.0862636	0.271117
gene-GS_RS02280	3735.73	-0.516087	0.301126	-1.71386	0.086555	0.271117
gene-GS_RS04430	142.237	-0.616	0.358916	-1.71628	0.0861111	0.271117
gene-GS_RS08270	1456.26	-0.379471	0.221167	-1.71577	0.0862049	0.271117
gene-GS_RS09155	5233.05	-0.32965	0.192308	-1.71418	0.0864962	0.271117
gene-GS_RS10815	70.611	-0.553186	0.322215	-1.71682	0.0860119	0.271117
gene-GS_RS14780	3071.05	-0.527333	0.3076	-1.71435	0.0864649	0.271117
gene-GS_RS15115	4471.82	0.514598	0.299852	1.71618	0.0861299	0.271117
gene-GS_RS15130	5235.32	0.444359	0.259102	1.715	0.086346	0.271117
gene-GS_RS15795	1505.33	0.437064	0.254784	1.71543	0.0862662	0.271117
gene-GS_RS16870	2021.41	0.571589	0.332864	1.71718	0.0859457	0.271117
gene-GS_RS00160	2254.59	-0.466426	0.272613	-1.71095	0.0870912	0.272149
gene-GS_RS02255	1088.45	0.446739	0.261192	1.71039	0.0871943	0.272149
gene-GS_RS16405	4445.12	-0.241597	0.14117	-1.7114	0.0870075	0.272149
gene-GS_RS16565	24564	-0.512694	0.299756	-1.71037	0.0871972	0.272149
gene-GS_RS03550	694.656	0.285267	0.166963	1.70856	0.0875318	0.272755
gene-GS_RS14995	1352.85	0.419242	0.24539	1.70848	0.087548	0.272755
gene-GS_RS09610	7600.2	-0.491657	0.28832	-1.70525	0.0881478	0.274378
gene-GS_RS09975	4823.06	-0.470145	0.276233	-1.70199	0.0887578	0.276029
gene-GS_RS01735	91825.7	-0.545041	0.32081	-1.69895	0.0893281	0.276798
gene-GS_RS03360	26414.3	-0.520802	0.306614	-1.69856	0.0894026	0.276798
gene-GS_RS10290	2827.53	-0.318118	0.187273	-1.69869	0.0893782	0.276798
gene-GS_RS14955	4509.69	0.383791	0.225839	1.6994	0.0892433	0.276798
gene-GS_RS15285	324.391	-0.349667	0.205814	-1.69895	0.0893292	0.276798
gene-GS_RS05295	386.838	0.570845	0.336426	1.69679	0.0897362	0.277584
gene-GS_RS04840	1332.9	-0.269851	0.159198	-1.69506	0.0900632	0.278348
gene-GS_RS00110	11574.9	-0.447941	0.264405	-1.69415	0.0902373	0.278591
gene-GS_RS00170	18623	-0.517709	0.305999	-1.69187	0.0906712	0.278591
gene-GS_RS02955	4209.56	0.611992	0.36171	1.69194	0.0906571	0.278591
gene-GS_RS05455	111.172	0.532603	0.314815	1.69179	0.0906852	0.278591
gene-GS_RS07320	6685.42	-0.425252	0.2514	-1.69153	0.0907347	0.278591
gene-GS_RS10530	254.479	-0.497315	0.293744	-1.69302	0.0904513	0.278591
gene-GS_RS14755	679.696	-0.558951	0.330489	-1.69129	0.0907822	0.278591
gene-GS_RS16250	1424.63	0.510927	0.301779	1.69305	0.0904457	0.278591
gene-GS_RS05360	1555.59	-0.383629	0.226887	-1.69084	0.0908682	0.278609
gene-GS_RS05180	828.751	-0.295178	0.174705	-1.68958	0.091109	0.278776
gene-GS_RS12200	11951.7	-0.36634	0.216859	-1.68929	0.091163	0.278776
gene-GS_RS15210	277.969	-0.447187	0.264709	-1.68935	0.0911524	0.278776
gene-GS_RS05445	15183.2	0.503593	0.298314	1.68813	0.0913864	0.279214
gene-GS_RS01625	5138.37	0.298606	0.176965	1.68737	0.0915313	0.279411
gene-GS_RS17495	668.686	-0.479316	0.284799	-1.683	0.0923756	0.279766
gene-GS_RS01835	241.078	0.460358	0.273446	1.68354	0.0922709	0.279766
gene-GS_RS01880	4156.29	-0.427987	0.254044	-1.6847	0.0920468	0.279766
gene-GS_RS05785	2936.22	-0.197372	0.117143	-1.68488	0.0920114	0.279766
gene-GS_RS07570	17660.2	-0.43148	0.256321	-1.68336	0.0923057	0.279766
gene-GS_RS07610	3756.63	-0.257228	0.152845	-1.68293	0.092388	0.279766
gene-GS_RS12195	6271.43	0.44458	0.263825	1.68513	0.0919629	0.279766
gene-GS_RS12365	2912.82	0.433083	0.257106	1.68445	0.0920945	0.279766
gene-GS_RS14255	14151.5	-0.53763	0.319522	-1.68261	0.0924515	0.279766
gene-GS_RS14565	242.678	-0.362009	0.214967	-1.68402	0.0921773	0.279766
gene-GS_RS02285	1081.45	0.481635	0.286367	1.68188	0.0925925	0.279789
gene-GS_RS04485	5625.87	-0.342586	0.20371	-1.68174	0.0926199	0.279789
gene-GS_RS03100	1244.7	0.451142	0.268446	1.68057	0.0928467	0.280231
gene-GS_RS01180	296.362	0.549415	0.327185	1.67922	0.0931093	0.280295
gene-GS_RS02905	1203.22	-0.396704	0.236221	-1.67937	0.0930795	0.280295
gene-GS_RS11915	660.486	-0.361752	0.215357	-1.67978	0.0930008	0.280295
gene-GS_RS04850	7593.25	-0.57467	0.342702	-1.67688	0.093566	0.281426
gene-GS_RS08015	10685.1	0.322442	0.192767	1.6727	0.0943868	0.283405
gene-GS_RS11575	676.007	0.472107	0.282209	1.6729	0.0943477	0.283405
gene-GS_RS05215	2127.75	0.305026	0.182629	1.6702	0.0948795	0.284639
gene-GS_RS01450	359.746	0.519403	0.311571	1.66705	0.0955047	0.286021
gene-GS_RS01715	36516.7	-0.333839	0.200213	-1.66742	0.0954308	0.286021
gene-GS_RS10220	2148.65	-0.603268	0.36226	-1.66529	0.0958546	0.286822
gene-GS_RS02595	1917.07	0.428612	0.257614	1.66378	0.0961565	0.286886
gene-GS_RS02780	425.763	-0.435001	0.261329	-1.66457	0.0959982	0.286886
gene-GS_RS11905	5943.29	-0.416287	0.250145	-1.66418	0.0960765	0.286886
gene-GS_RS12330	2906.46	0.559546	0.33636	1.66353	0.0962059	0.286886
gene-GS_RS17125	544.022	-0.335553	0.201984	-1.66129	0.0966561	0.287982
gene-GS_RS16855	7995.33	-0.296266	0.178456	-1.66017	0.0968809	0.288405
gene-GS_RS00540	4126.04	-0.37038	0.223358	-1.65824	0.0972695	0.289314
gene-GS_RS08000	10667.7	0.315908	0.19083	1.65544	0.0978351	0.290748
gene-GS_RS03070	2007.22	-0.274723	0.166484	-1.65015	0.0989131	0.292791
gene-GS_RS04450	2393.28	-0.245586	0.148807	-1.65036	0.0988686	0.292791
gene-GS_RS07220	2888.08	-0.410677	0.248851	-1.65029	0.0988832	0.292791
gene-GS_RS10410	21004.2	-0.487141	0.295369	-1.64927	0.0990932	0.292791
gene-GS_RS10950	113.238	-0.467543	0.283401	-1.64976	0.0989923	0.292791
gene-GS_RS11625	533.261	-0.359945	0.218257	-1.64918	0.0991116	0.292791
gene-GS_RS13525	305.708	-0.368449	0.223318	-1.64988	0.0989666	0.292791
gene-GS_RS01895	667.237	-0.392956	0.2388	-1.64554	0.099858	0.293998
gene-GS_RS02150	476.93	-0.544352	0.330801	-1.64556	0.0998549	0.293998
gene-GS_RS02540	38621	-0.347551	0.21108	-1.64653	0.0996538	0.293998
gene-GS_RS09390	11872.9	-0.474032	0.287942	-1.64628	0.0997069	0.293998
gene-GS_RS05335	3579.14	-0.489974	0.297838	-1.6451	0.0999493	0.294018
gene-GS_RS14495	825.07	0.465093	0.28279	1.64466	0.10004	0.294035
gene-GS_RS07485	677.15	-0.477778	0.290685	-1.64363	0.100253	0.294414
gene-GS_RS04435	1053.56	-0.356134	0.216785	-1.6428	0.100425	0.294421
gene-GS_RS09115	1298.08	-0.454857	0.276877	-1.64281	0.100422	0.294421
gene-GS_RS01445	1455.38	0.360789	0.21997	1.64018	0.100969	0.294874
gene-GS_RS03025	2257.14	0.295694	0.180161	1.64128	0.10074	0.294874
gene-GS_RS03615	469.213	0.549986	0.33522	1.64068	0.100865	0.294874
gene-GS_RS08885	2374.66	-0.416321	0.253853	-1.64001	0.101003	0.294874
gene-GS_RS14820	1270.34	-0.39605	0.2414	-1.64063	0.100873	0.294874
gene-GS_RS11030	4979.15	0.463725	0.282902	1.63917	0.101178	0.295138
gene-GS_RS09575	83771.4	-0.461945	0.282042	-1.63786	0.101451	0.295687
gene-GS_RS07260	5818.3	0.443232	0.270809	1.6367	0.101693	0.296145
gene-GS_RS04090	4552.24	-0.442751	0.27085	-1.63467	0.102118	0.297132
gene-GS_RS06495	71.5252	0.408852	0.250248	1.63379	0.102304	0.297424
gene-GS_RS03150	1519.04	0.449044	0.275059	1.63254	0.102566	0.297939
gene-GS_RS06555	2781.29	-0.43261	0.265103	-1.63186	0.10271	0.298107
gene-GS_RS14760	1323.27	0.421226	0.258564	1.6291	0.103292	0.299547
gene-GS_RS04855	4203.37	0.385452	0.236819	1.62763	0.103604	0.299952
gene-GS_RS12165	13.2468	-0.642274	0.394579	-1.62775	0.103579	0.299952
gene-GS_RS05890	123538	-0.487841	0.299992	-1.62618	0.103911	0.300592
gene-GS_RS13480	374.57	0.472523	0.290777	1.62504	0.104155	0.301045
gene-GS_RS08880	11319.2	-0.414999	0.255556	-1.6239	0.104396	0.301493
gene-GS_RS01000	5049.35	0.447739	0.276281	1.62059	0.105106	0.303218
gene-GS_RS16990	1851.92	-0.263512	0.162632	-1.6203	0.105168	0.303218
gene-GS_RS11235	9565.85	0.46105	0.284692	1.61947	0.105346	0.30348
gene-GS_RS07300	25440.4	-0.407518	0.251904	-1.61776	0.105715	0.303546
gene-GS_RS08195	5296.11	-0.502827	0.310659	-1.61858	0.105538	0.303546
gene-GS_RS09060	1454.32	-0.412198	0.254728	-1.61819	0.105622	0.303546
gene-GS_RS10625	6.77386	-0.666629	0.412073	-1.61774	0.105718	0.303546
gene-GS_RS03015	4655.04	0.457998	0.283314	1.61657	0.105971	0.303914
gene-GS_RS06915	224.182	-0.378266	0.234026	-1.61634	0.10602	0.303914
gene-GS_RS13115	3778.12	0.494338	0.305935	1.61583	0.106132	0.303982
gene-GS_RS03410	112.142	-0.5295	0.32789	-1.61487	0.106339	0.304074
gene-GS_RS04110	3850.76	-0.377545	0.233737	-1.61526	0.106254	0.304074
gene-GS_RS06560	20911.2	-0.477041	0.295503	-1.61434	0.106455	0.304156
gene-GS_RS00800	3468.88	-0.326766	0.202805	-1.61123	0.10713	0.304266
gene-GS_RS03985	877.852	-0.406602	0.252082	-1.61297	0.106751	0.304266
gene-GS_RS05105	1102.79	0.459436	0.285195	1.61095	0.10719	0.304266
gene-GS_RS06960	193.168	-0.321466	0.199208	-1.61372	0.106588	0.304266
gene-GS_RS07595	1950.87	-0.268433	0.166679	-1.61048	0.107293	0.304266
gene-GS_RS08295	238.978	-0.318796	0.197919	-1.61073	0.107238	0.304266
gene-GS_RS10935	99.2649	-0.4851	0.301154	-1.6108	0.107223	0.304266
gene-GS_RS12115	630.516	0.578177	0.359085	1.61014	0.107368	0.304266
gene-GS_RS15760	2368.62	-0.253146	0.157195	-1.6104	0.107311	0.304266
gene-GS_RS17175	3256.81	0.566047	0.351054	1.61242	0.106871	0.304266
gene-GS_RS05010	6394.73	0.255378	0.158862	1.60755	0.107934	0.305425
gene-GS_RS05420	66.4462	0.631342	0.392854	1.60707	0.10804	0.305425
gene-GS_RS13345	448.896	0.422212	0.262681	1.60731	0.107985	0.305425
gene-GS_RS12405	598.734	-0.275602	0.171635	-1.60574	0.10833	0.305998
gene-GS_RS12575	11378.1	-0.53365	0.332454	-1.60518	0.108454	0.306098
gene-GS_RS13955	2752.79	0.390331	0.243347	1.60401	0.108713	0.30658
gene-GS_RS10125	999.975	0.463243	0.28936	1.60093	0.109393	0.30802
gene-GS_RS15560	2561.33	-0.343043	0.214282	-1.60089	0.1094	0.30802
gene-GS_RS01165	1278.14	0.47553	0.297475	1.59855	0.10992	0.308239
gene-GS_RS02290	1599.27	0.388938	0.243085	1.60001	0.109597	0.308239
gene-GS_RS03850	135.237	0.558605	0.349445	1.59855	0.109921	0.308239
gene-GS_RS13610	11552.9	-0.27694	0.173125	-1.59965	0.109677	0.308239
gene-GS_RS16645	5355.75	0.233287	0.145865	1.59934	0.109745	0.308239
gene-GS_RS14480	10603.5	0.367532	0.230016	1.59786	0.110075	0.308423
gene-GS_RS02900	1138.18	-0.318868	0.199686	-1.59685	0.1103	0.308745
gene-GS_RS03320	14361.1	-0.216251	0.135449	-1.59654	0.110367	0.308745
gene-GS_RS05085	2540.3	0.498579	0.312497	1.59547	0.110608	0.309129
gene-GS_RS14085	4003.41	-0.407552	0.255497	-1.59513	0.110683	0.309129
gene-GS_RS00260	169.292	-0.375984	0.235857	-1.59412	0.110909	0.309513
gene-GS_RS04320	1723.06	0.280528	0.176315	1.59106	0.111596	0.309949
gene-GS_RS10650	269.943	-0.477821	0.300038	-1.59254	0.111264	0.309949
gene-GS_RS11685	428.42	0.440509	0.276759	1.59167	0.111459	0.309949
gene-GS_RS14165	496.917	0.445252	0.279602	1.59245	0.111284	0.309949
gene-GS_RS16390	22086.3	-0.425937	0.267709	-1.59105	0.111599	0.309949
gene-GS_RS16590	1550.17	-0.36168	0.227195	-1.59194	0.111399	0.309949
gene-GS_RS16630	5896.82	0.295916	0.186176	1.58944	0.111962	0.310707
gene-GS_RS08575	22697.9	0.471563	0.296808	1.58878	0.11211	0.310772
gene-GS_RS15035	1569.91	0.506439	0.318808	1.58854	0.112164	0.310772
gene-GS_RS02840	439.873	0.604622	0.381181	1.58618	0.112698	0.311757
gene-GS_RS13165	12249.3	0.30899	0.194763	1.58649	0.112628	0.311757
gene-GS_RS15865	386.826	0.440554	0.277851	1.58557	0.112836	0.311889
gene-GS_RS03145	771.152	0.504227	0.318696	1.58216	0.113614	0.312351
gene-GS_RS04440	4698.84	0.384226	0.243052	1.58084	0.113915	0.312351
gene-GS_RS04970	20078.5	-0.398151	0.251349	-1.58406	0.113181	0.312351
gene-GS_RS05470	47.7621	0.46274	0.292761	1.58061	0.113968	0.312351
gene-GS_RS06015	1454.85	0.385999	0.243804	1.58323	0.113368	0.312351
gene-GS_RS08910	5390.13	-0.347505	0.219764	-1.58127	0.113817	0.312351
gene-GS_RS09395	1934.17	-0.380289	0.240124	-1.58372	0.113258	0.312351
gene-GS_RS09475	2959.99	-0.414106	0.261792	-1.58182	0.113692	0.312351
gene-GS_RS09845	441.493	-0.392079	0.247921	-1.58147	0.113771	0.312351
gene-GS_RS15160	27.5252	-0.592643	0.374706	-1.58162	0.113736	0.312351
gene-GS_RS15985	455.486	-0.254975	0.161405	-1.57973	0.11417	0.312351
gene-GS_RS16115	1919.03	0.373789	0.236503	1.58048	0.113997	0.312351
gene-GS_RS16120	3526.52	0.369647	0.233946	1.58005	0.114094	0.312351
gene-GS_RS08455	13673.8	-0.492126	0.311844	-1.57812	0.114539	0.313114
gene-GS_RS13125	3461.02	-0.44756	0.283686	-1.57766	0.114644	0.313155
gene-GS_RS09930	3352.2	-0.424529	0.269411	-1.57577	0.115079	0.313852
gene-GS_RS14900	402.17	0.348779	0.221295	1.57608	0.115007	0.313852
gene-GS_RS11155	3237.65	-0.293031	0.186215	-1.57362	0.115576	0.314598
gene-GS_RS11175	2157.46	0.238364	0.151523	1.57312	0.115691	0.314598
gene-GS_RS14575	929.991	-0.249628	0.158693	-1.57302	0.115714	0.314598
gene-GS_RS17185	4682.57	0.255193	0.16219	1.57342	0.115621	0.314598
gene-GS_RS02665	52931	0.326046	0.207397	1.57208	0.115931	0.314941
gene-GS_RS09330	14307	-0.353764	0.225171	-1.57109	0.116161	0.315319
gene-GS_RS02185	3129.48	0.543598	0.346383	1.56936	0.116565	0.315703
gene-GS_RS07840	333.389	-0.316035	0.201384	-1.56931	0.116575	0.315703
gene-GS_RS08250	515.323	-0.37163	0.236901	-1.56872	0.116714	0.315703
gene-GS_RS15250	111.43	-0.3196	0.203618	-1.5696	0.116507	0.315703
gene-GS_RS16625	6135.96	-0.346495	0.220903	-1.56854	0.116756	0.315703
gene-GS_RS05780	13085.4	-0.38988	0.248629	-1.56812	0.116854	0.315724
gene-GS_RS05590	3461.73	0.354409	0.226331	1.56589	0.117374	0.316883
gene-GS_RS06395	304.584	0.5981	0.38215	1.56509	0.117561	0.317142
gene-GS_RS00995	4765.78	-0.279324	0.178603	-1.56394	0.117832	0.317379
gene-GS_RS15320	181.309	-0.277292	0.177298	-1.56399	0.117821	0.317379
gene-GS_RS17110	341.932	0.507192	0.324479	1.5631	0.11803	0.317667
gene-GS_RS12900	3341.29	0.513931	0.329078	1.56173	0.118352	0.318288
gene-GS_RS02785	530.845	-0.392931	0.251822	-1.56035	0.118677	0.318425
gene-GS_RS07820	187.68	-0.472453	0.302758	-1.5605	0.118642	0.318425
gene-GS_RS15195	444.128	0.250966	0.160799	1.56074	0.118585	0.318425
gene-GS_RS12605	1784.99	0.212735	0.136537	1.55807	0.119216	0.319133
gene-GS_RS15625	576.986	0.263355	0.168959	1.55869	0.11907	0.319133
gene-GS_RS17105	1397.52	-0.257772	0.165411	-1.55837	0.119145	0.319133
gene-GS_RS03640	941.817	0.367095	0.235768	1.55702	0.119466	0.319498
gene-GS_RS11590	2193.63	-0.381999	0.245387	-1.55672	0.119536	0.319498
gene-GS_RS03580	813.801	0.500079	0.321995	1.55307	0.120408	0.321333
gene-GS_RS10345	2240.52	-0.359955	0.231754	-1.55318	0.120381	0.321333
gene-GS_RS13960	5827.07	0.268738	0.173089	1.5526	0.120518	0.321382
gene-GS_RS03175	2358.96	0.416352	0.268328	1.55166	0.120745	0.321493
gene-GS_RS14740	443.915	0.416414	0.268351	1.55175	0.120721	0.321493
gene-GS_RS06200	6244.46	-0.447019	0.28828	-1.55064	0.120988	0.321649
gene-GS_RS07310	87345.4	-0.496769	0.320291	-1.55099	0.120904	0.321649
gene-GS_RS11880	3482.85	0.54287	0.35028	1.54982	0.121185	0.321682
gene-GS_RS15075	2628.51	0.36296	0.234183	1.5499	0.121165	0.321682
gene-GS_RS01500	6813.93	0.384515	0.248174	1.54938	0.121292	0.321718
gene-GS_RS00445	2066.69	0.22405	0.144773	1.54759	0.12172	0.32261
gene-GS_RS11665	735.021	-0.403218	0.261079	-1.54443	0.122484	0.324386
gene-GS_RS13445	1022.08	-0.468502	0.30365	-1.5429	0.122854	0.32512
gene-GS_RS06625	629.875	0.373752	0.242421	1.54174	0.123136	0.32537
gene-GS_RS12465	4453.82	-0.557807	0.361795	-1.54178	0.123128	0.32537
gene-GS_RS07660	1096.54	0.49908	0.324095	1.53992	0.12358	0.325869
gene-GS_RS08715	426.294	-0.32247	0.209421	-1.53981	0.123606	0.325869
gene-GS_RS10465	4069.32	0.311963	0.202504	1.54053	0.123431	0.325869
gene-GS_RS10135	2077.52	-0.396518	0.257656	-1.53894	0.123819	0.326184
gene-GS_RS02460	748.533	0.235255	0.15301	1.53751	0.124168	0.326856
gene-GS_RS02830	1123.02	0.494128	0.321462	1.53713	0.124262	0.326856
gene-GS_RS05640	698.74	0.393244	0.255973	1.53627	0.124472	0.327161
gene-GS_RS05120	3021.76	0.236495	0.154014	1.53554	0.124651	0.327386
gene-GS_RS00105	2700.69	-0.365192	0.238127	-1.5336	0.125128	0.328391
gene-GS_RS07850	340.262	0.514388	0.336134	1.53031	0.125941	0.330032
gene-GS_RS10450	2461.92	0.183549	0.119944	1.5303	0.125943	0.330032
gene-GS_RS04780	190.89	0.481294	0.314728	1.52924	0.126205	0.330469
gene-GS_RS16350	1.75949	0.569968	0.372862	1.52863	0.126356	0.330616
gene-GS_RS03645	3479.94	0.274888	0.180005	1.52711	0.126733	0.331182
gene-GS_RS07345	428.776	-0.416305	0.272631	-1.52699	0.126763	0.331182
gene-GS_RS07280	26203.6	-0.42021	0.275492	-1.52531	0.127183	0.331284
gene-GS_RS08655	5478.87	0.19009	0.124611	1.52547	0.127142	0.331284
gene-GS_RS15855	8143.99	0.251694	0.164978	1.52562	0.127104	0.331284
gene-GS_RS16230	3522.75	0.338177	0.221575	1.52624	0.12695	0.331284
gene-GS_RS06975	5884.17	0.433499	0.284288	1.52486	0.127294	0.331327
gene-GS_RS03140	1357.03	-0.402038	0.263801	-1.52402	0.127504	0.331624
gene-GS_RS02330	13967.1	-0.405803	0.266594	-1.52218	0.127965	0.332331
gene-GS_RS10195	3630.4	-0.470148	0.308973	-1.52165	0.128096	0.332331
gene-GS_RS11105	1114.99	-0.437192	0.287357	-1.52143	0.128153	0.332331
gene-GS_RS15030	1064.29	0.56508	0.371419	1.52141	0.128158	0.332331
gene-GS_RS02845	1137.28	0.580693	0.382175	1.51945	0.12865	0.333361
gene-GS_RS00375	652.035	-0.28105	0.185637	-1.51398	0.130032	0.333947
gene-GS_RS00675	4279.4	0.292906	0.193339	1.51499	0.129775	0.333947
gene-GS_RS00770	5294.81	-0.376176	0.248532	-1.51359	0.130129	0.333947
gene-GS_RS02355	1320.13	-0.299296	0.197434	-1.51593	0.129537	0.333947
gene-GS_RS03035	6310.11	0.420213	0.277692	1.51324	0.13022	0.333947
gene-GS_RS04060	2638.54	0.208454	0.13773	1.5135	0.130153	0.333947
gene-GS_RS04865	2215.66	0.40787	0.269472	1.51359	0.13013	0.333947
gene-GS_RS05315	1021.93	-0.20885	0.137906	-1.51444	0.129915	0.333947
gene-GS_RS06335	5027.72	0.219014	0.144321	1.51755	0.129128	0.333947
gene-GS_RS06630	1512.39	0.229132	0.151177	1.51565	0.129608	0.333947
gene-GS_RS07665	2198.68	0.48283	0.318719	1.51491	0.129795	0.333947
gene-GS_RS09485	9013.69	-0.407371	0.26884	-1.51529	0.129699	0.333947
gene-GS_RS10145	16317.9	-0.398703	0.262889	-1.51662	0.129361	0.333947
gene-GS_RS14340	40694.7	-0.416908	0.275204	-1.5149	0.129797	0.333947
gene-GS_RS00090	6004.32	0.268302	0.177598	1.51073	0.130857	0.3342
gene-GS_RS01850	1975.34	0.425575	0.281451	1.51207	0.130515	0.3342
gene-GS_RS03520	198.403	-0.336576	0.222565	-1.51226	0.130468	0.3342
gene-GS_RS05695	12.2723	-0.62329	0.412481	-1.51107	0.130769	0.3342
gene-GS_RS08285	63903.2	-0.427245	0.282835	-1.51058	0.130895	0.3342
gene-GS_RS11770	3978.04	0.382078	0.252933	1.51059	0.130893	0.3342
gene-GS_RS12455	2498.87	-0.54137	0.358531	-1.50997	0.131052	0.334355
gene-GS_RS17370	2915.41	-0.331108	0.219509	-1.5084	0.131452	0.33513
gene-GS_RS11390	3205.22	0.411573	0.272979	1.50771	0.131629	0.335336
gene-GS_RS15615	14337.4	-0.434958	0.288969	-1.50521	0.132271	0.336725
gene-GS_RS15635	10671.3	0.158832	0.105561	1.50465	0.132414	0.336842
gene-GS_RS07045	21.4244	-0.517838	0.344324	-1.50393	0.132599	0.337068
gene-GS_RS04825	277.096	-0.453683	0.301831	-1.5031	0.132812	0.337363
gene-GS_RS00775	10306.5	0.203044	0.135159	1.50226	0.133031	0.337425
gene-GS_RS07295	83950.6	-0.345823	0.230168	-1.50248	0.132973	0.337425
gene-GS_RS07010	270.716	0.450722	0.300198	1.50142	0.133247	0.337482
gene-GS_RS16415	2096.54	-0.24811	0.165244	-1.50148	0.133233	0.337482
gene-GS_RS01085	3588.09	-0.266256	0.177633	-1.49891	0.133897	0.338636
gene-GS_RS08970	17702.6	-0.384029	0.256154	-1.49921	0.133819	0.338636
gene-GS_RS05000	2874.66	0.462195	0.308569	1.49786	0.134169	0.339075
gene-GS_RS02725	398.471	-0.379605	0.253671	-1.49645	0.134537	0.339761
gene-GS_RS04390	1027.09	0.606466	0.405757	1.49465	0.135006	0.340696
gene-GS_RS03450	122.107	0.506918	0.339349	1.49379	0.135229	0.340767
gene-GS_RS17140	1320.82	0.418313	0.279967	1.49415	0.135137	0.340767
gene-GS_RS07460	2652.65	-0.518321	0.348518	-1.48721	0.136958	0.344027
gene-GS_RS11515	57.4186	-0.401327	0.26979	-1.48755	0.136869	0.344027
gene-GS_RS14075	98.9159	0.315765	0.212157	1.48836	0.136656	0.344027
gene-GS_RS16235	346.531	0.289072	0.194401	1.48699	0.137018	0.344027
gene-GS_RS17320	526.583	-0.323208	0.217217	-1.48795	0.136765	0.344027
gene-GS_RS05600	2093.49	0.36975	0.248911	1.48547	0.137419	0.344785
gene-GS_RS10470	3103.4	0.178262	0.120101	1.48426	0.13774	0.345343
gene-GS_RS00180	374.363	0.380176	0.25685	1.48015	0.138833	0.345737
gene-GS_RS02070	468.1	-0.383922	0.258955	-1.48258	0.138185	0.345737
gene-GS_RS05495	379.015	0.4084	0.275958	1.47993	0.138891	0.345737
gene-GS_RS05945	3319.92	-0.236541	0.159791	-1.48032	0.138788	0.345737
gene-GS_RS06105	916.838	-0.318943	0.215397	-1.48072	0.138682	0.345737
gene-GS_RS07615	68.4498	-0.445141	0.300242	-1.48261	0.138179	0.345737
gene-GS_RS08260	2347.8	-0.278464	0.187959	-1.48151	0.138471	0.345737
gene-GS_RS10810	66.739	-0.387032	0.261407	-1.48057	0.138721	0.345737
gene-GS_RS14385	22388.4	0.368564	0.248779	1.48149	0.138475	0.345737
gene-GS_RS16275	1931.76	-0.235228	0.158935	-1.48003	0.138865	0.345737
gene-GS_RS14305	13933.5	-0.273124	0.184637	-1.47925	0.139073	0.345943
gene-GS_RS03205	3465.18	0.287927	0.194834	1.47781	0.139459	0.346528
gene-GS_RS04710	262.802	0.514956	0.348677	1.47688	0.139707	0.346528
gene-GS_RS05750	728.307	-0.203131	0.137516	-1.47714	0.139638	0.346528
gene-GS_RS07470	1168.46	-0.371943	0.251751	-1.47742	0.139562	0.346528
gene-GS_RS00550	334.341	-0.410544	0.278083	-1.47634	0.139854	0.346646
gene-GS_RS10995	3976.48	0.229499	0.15565	1.47446	0.140358	0.347643
gene-GS_RS11335	1654.22	0.369746	0.250892	1.47372	0.140556	0.347643
gene-GS_RS15645	1003.14	0.40743	0.276403	1.47404	0.14047	0.347643
gene-GS_RS06795	1597.06	-0.482888	0.327963	-1.47239	0.140917	0.348167
gene-GS_RS13715	684.094	0.447172	0.303744	1.4722	0.140968	0.348167
gene-GS_RS11415	1941.29	0.567201	0.386042	1.46927	0.141759	0.349872
gene-GS_RS00400	589.451	0.35126	0.239313	1.46779	0.142162	0.350122
gene-GS_RS13355	428.711	0.475946	0.324098	1.46853	0.141961	0.350122
gene-GS_RS13815	777.056	0.311779	0.212388	1.46797	0.142112	0.350122
gene-GS_RS14695	7449.8	0.317837	0.216683	1.46683	0.142422	0.350515
gene-GS_RS16065	4983.8	-0.359593	0.245231	-1.46635	0.142554	0.350592
gene-GS_RS17530	53072.1	-0.323126	0.220427	-1.46591	0.142672	0.350635
gene-GS_RS05140	4480.2	0.296352	0.202233	1.4654	0.142813	0.350733
gene-GS_RS04785	632.915	0.30506	0.208319	1.46439	0.143088	0.351162
gene-GS_RS02080	43.3476	0.462412	0.315932	1.46364	0.143292	0.351413
gene-GS_RS14915	447.297	0.397288	0.2716	1.46277	0.143531	0.351751
gene-GS_RS00670	3546.09	0.217473	0.148823	1.46129	0.143937	0.351859
gene-GS_RS01475	145.453	-0.42966	0.293979	-1.46153	0.14387	0.351859
gene-GS_RS09775	4596.37	-0.499918	0.341888	-1.46223	0.143679	0.351859
gene-GS_RS17130	2186.73	0.453681	0.310499	1.46113	0.143979	0.351859
gene-GS_RS08475	11363.3	-0.379322	0.259751	-1.46033	0.1442	0.351904
gene-GS_RS08535	361475	-0.567599	0.388618	-1.46056	0.144136	0.351904
gene-GS_RS14275	29596.8	-0.304615	0.208724	-1.45942	0.144451	0.352044
gene-GS_RS17065	13134.3	-0.288367	0.197595	-1.45938	0.144459	0.352044
gene-GS_RS10730	862.512	0.582518	0.39927	1.45896	0.144576	0.352083
gene-GS_RS07880	3396.43	-0.418405	0.28697	-1.45801	0.144839	0.352383
gene-GS_RS10170	3669.76	-0.244663	0.167875	-1.45741	0.145003	0.352383
gene-GS_RS17095	174.656	0.553676	0.37981	1.45777	0.144904	0.352383
gene-GS_RS00470	4353.36	-0.245218	0.168336	-1.45672	0.145195	0.352601
gene-GS_RS03290	6551.05	0.507338	0.348384	1.45626	0.145321	0.352662
gene-GS_RS01885	809.78	0.578411	0.39752	1.45505	0.145656	0.353183
gene-GS_RS04870	4665.04	0.199522	0.137152	1.45475	0.145739	0.353183
gene-GS_RS06700	12731.1	0.452178	0.310951	1.45418	0.145897	0.35332
gene-GS_RS07490	1446.32	-0.448001	0.30841	-1.45262	0.14633	0.353966
gene-GS_RS08415	1255.96	-0.309691	0.213214	-1.45248	0.146367	0.353966
gene-GS_RS01590	2409.1	-0.361818	0.24936	-1.45099	0.146783	0.35448
gene-GS_RS14035	7644.3	0.423822	0.292086	1.45102	0.146775	0.35448
gene-GS_RS12905	3518.55	0.480915	0.331594	1.45031	0.146971	0.354687
gene-GS_RS02310	2211	0.236682	0.163352	1.44891	0.147361	0.355383
gene-GS_RS00615	1829.01	0.42057	0.290547	1.44751	0.147755	0.355433
gene-GS_RS01645	26373.8	-0.338948	0.234181	-1.44738	0.147791	0.355433
gene-GS_RS17565	1060.13	0.506111	0.34942	1.44843	0.147496	0.355433
gene-GS_RS16410	24561.4	-0.216097	0.149266	-1.44773	0.147692	0.355433
gene-GS_RS07675	47515.5	-0.484488	0.335287	-1.44499	0.148459	0.356303
gene-GS_RS16075	1772	-0.341744	0.236501	-1.445	0.148459	0.356303
gene-GS_RS17145	9015.49	0.421108	0.291386	1.44519	0.148405	0.356303
gene-GS_RS02095	119.505	-0.322536	0.223268	-1.44461	0.148566	0.356313
gene-GS_RS05255	115.989	0.317427	0.219912	1.44343	0.1489	0.356464
gene-GS_RS09680	2815.37	-0.31999	0.221707	-1.4433	0.148936	0.356464
gene-GS_RS10870	53.4558	-0.389675	0.269899	-1.44378	0.1488	0.356464
gene-GS_RS05160	26.4119	0.467479	0.324058	1.44257	0.14914	0.356651
gene-GS_RS08960	25727	-0.428413	0.29707	-1.44213	0.149265	0.356651
gene-GS_RS13410	1923.21	0.284712	0.197461	1.44186	0.149341	0.356651
gene-GS_RS16545	297242	-0.483321	0.335274	-1.44157	0.149425	0.356651
gene-GS_RS02800	1720.56	-0.212109	0.147394	-1.43906	0.150133	0.357215
gene-GS_RS03350	905.6	-0.289605	0.201223	-1.43922	0.150088	0.357215
gene-GS_RS06860	32892.2	-0.322156	0.223944	-1.43856	0.150277	0.357215
gene-GS_RS08125	8887.97	0.288996	0.200874	1.43869	0.150238	0.357215
gene-GS_RS09195	7157.11	-0.350414	0.24351	-1.43902	0.150146	0.357215
gene-GS_RS15245	191.116	-0.27044	0.187972	-1.43873	0.150228	0.357215
gene-GS_RS06090	1826.49	-0.311376	0.216562	-1.43781	0.150487	0.35747
gene-GS_RS09245	896.673	-0.328093	0.228357	-1.43676	0.150788	0.357936
gene-GS_RS16760	382.53	0.391694	0.272692	1.4364	0.150889	0.357936
gene-GS_RS02465	2944.34	0.343096	0.239026	1.43539	0.151175	0.358372
gene-GS_RS01040	1571.82	0.258083	0.179913	1.43449	0.151433	0.358737
gene-GS_RS12710	1336.98	0.516574	0.361031	1.43083	0.152479	0.36097
gene-GS_RS11800	9750.89	-0.456936	0.319971	-1.42805	0.153276	0.362612
gene-GS_RS08900	4023.18	-0.273095	0.191366	-1.42708	0.153556	0.362781
gene-GS_RS15750	15703.3	0.221358	0.155074	1.42743	0.153456	0.362781
gene-GS_RS12780	1219.19	0.323806	0.227217	1.42509	0.15413	0.363889
gene-GS_RS02710	557.513	0.428725	0.301175	1.42351	0.154589	0.364479
gene-GS_RS11385	24538.3	-0.295862	0.207799	-1.42378	0.154509	0.364479
gene-GS_RS01585	1401.33	0.422613	0.297501	1.42054	0.15545	0.366165
gene-GS_RS15310	114.85	-0.336351	0.236813	-1.42032	0.155515	0.366165
gene-GS_RS11185	1952.96	0.498071	0.350887	1.41946	0.155764	0.366257
gene-GS_RS12975	150.834	-0.325446	0.229243	-1.41966	0.155707	0.366257
gene-GS_RS11120	1563.63	-0.367768	0.259379	-1.41788	0.156226	0.367094
gene-GS_RS05920	5101.82	-0.255367	0.180171	-1.41736	0.156378	0.367204
gene-GS_RS02705	4293.95	0.358635	0.253113	1.4169	0.156513	0.367273
gene-GS_RS05270	450.819	0.500559	0.353478	1.4161	0.156747	0.367327
gene-GS_RS13300	2660.77	-0.193873	0.136887	-1.4163	0.156687	0.367327
gene-GS_RS17600	4597.86	-0.519556	0.367072	-1.41541	0.156949	0.367553
gene-GS_RS15290	114.532	-0.294564	0.20822	-1.41468	0.157162	0.367804
gene-GS_RS01345	6209.5	0.322172	0.228134	1.41221	0.157888	0.368896
gene-GS_RS01380	142.149	-0.298508	0.211568	-1.41093	0.158265	0.368896
gene-GS_RS04070	4758.33	-0.290191	0.20554	-1.41185	0.157995	0.368896
gene-GS_RS14270	30877.6	-0.270597	0.191716	-1.41144	0.158114	0.368896
gene-GS_RS15965	133.194	-0.324933	0.230259	-1.41117	0.158195	0.368896
gene-GS_RS16995	3052.96	-0.249205	0.176427	-1.41251	0.1578	0.368896
gene-GS_RS09260	1179.32	-0.372979	0.264548	-1.40987	0.158578	0.369378
gene-GS_RS08875	1428.45	-0.247502	0.175596	-1.4095	0.158687	0.369385
gene-GS_RS17535	27537.6	-0.379788	0.270027	-1.40648	0.159581	0.37097
gene-GS_RS04660	4337.57	0.24328	0.172963	1.40655	0.159562	0.37097
gene-GS_RS00520	6293.71	-0.222613	0.158345	-1.40588	0.159761	0.371071
gene-GS_RS14600	529.256	-0.282705	0.201125	-1.40562	0.159838	0.371071
gene-GS_RS04325	7384.57	-0.299141	0.213279	-1.40258	0.160742	0.372674
gene-GS_RS06940	2413.92	-0.2618	0.186628	-1.40279	0.16068	0.372674
gene-GS_RS00235	583.135	-0.334049	0.238236	-1.40218	0.160863	0.372674
gene-GS_RS10235	1853.6	-0.503451	0.35913	-1.40186	0.160957	0.372674
gene-GS_RS15055	1921.5	0.467741	0.333902	1.40083	0.161264	0.373137
gene-GS_RS04605	778.864	0.439459	0.313928	1.39987	0.161551	0.373554
gene-GS_RS04525	564.042	0.462546	0.330863	1.398	0.162114	0.374434
gene-GS_RS11865	2163.18	0.253824	0.181577	1.39789	0.162147	0.374434
gene-GS_RS01210	1902.18	-0.276582	0.197984	-1.397	0.162415	0.374555
gene-GS_RS11025	21890.6	-0.397849	0.28477	-1.39709	0.162387	0.374555
gene-GS_RS02035	81.5605	-0.300311	0.215137	-1.39591	0.162743	0.37495
gene-GS_RS11640	355.494	0.468031	0.335336	1.39571	0.162802	0.37495
gene-GS_RS10370	2459.45	-0.189265	0.135671	-1.39503	0.163007	0.375174
gene-GS_RS00885	666.635	0.324394	0.232849	1.39315	0.163575	0.376128
gene-GS_RS06025	1146.76	0.555006	0.398543	1.39259	0.163745	0.376128
gene-GS_RS11585	1035.75	0.263885	0.189479	1.39269	0.163715	0.376128
gene-GS_RS08775	6986.48	0.205143	0.147394	1.39181	0.163981	0.376324
gene-GS_RS15490	4544.28	0.287466	0.206574	1.39159	0.164047	0.376324
gene-GS_RS03445	313.973	0.341207	0.245377	1.39054	0.164364	0.376789
gene-GS_RS09690	670.325	-0.296697	0.213474	-1.38985	0.164575	0.376789
gene-GS_RS15580	3041.32	-0.348714	0.250875	-1.38999	0.164532	0.376789
gene-GS_RS17270	1887.79	0.397928	0.286493	1.38896	0.164844	0.377159
gene-GS_RS03330	16646.1	-0.214126	0.154381	-1.38699	0.165443	0.378257
gene-GS_RS07805	1129.39	-0.29623	0.213681	-1.38632	0.16565	0.378257
gene-GS_RS14930	8974.84	-0.328001	0.236574	-1.38646	0.165606	0.378257
gene-GS_RS14265	37093	-0.360098	0.259964	-1.38519	0.165995	0.378795
gene-GS_RS00210	252.536	-0.305992	0.221207	-1.38329	0.166577	0.379761
gene-GS_RS14645	810.376	-0.265405	0.191892	-1.38309	0.166636	0.379761
gene-GS_RS17520	957.097	0.498488	0.361214	1.38003	0.167576	0.381586
gene-GS_RS06595	1472.14	0.449131	0.32551	1.37977	0.167656	0.381586
gene-GS_RS09240	11056.1	0.22843	0.165614	1.37929	0.167804	0.381672
gene-GS_RS04935	5133.78	0.50187	0.364216	1.37795	0.16822	0.381869
gene-GS_RS10440	992.596	-0.422287	0.306323	-1.37857	0.168028	0.381869
gene-GS_RS12355	459.914	0.467565	0.3393	1.37803	0.168195	0.381869
gene-GS_RS12220	3054.81	0.451814	0.328125	1.37696	0.168526	0.382315
gene-GS_RS04150	2297.95	0.179583	0.130476	1.37637	0.168707	0.382476
gene-GS_RS09745	4155.49	-0.30391	0.220943	-1.37551	0.168972	0.382828
gene-GS_RS03600	2094.34	0.439149	0.319553	1.37426	0.169362	0.382985
gene-GS_RS06855	607.286	0.394754	0.287339	1.37383	0.169495	0.382985
gene-GS_RS08280	6387.9	-0.255467	0.186029	-1.37326	0.169671	0.382985
gene-GS_RS12860	2027.11	0.376211	0.273974	1.37316	0.169702	0.382985
gene-GS_RS13965	813.186	0.40823	0.29699	1.37456	0.169269	0.382985
gene-GS_RS15050	2193.27	0.361164	0.262843	1.37407	0.16942	0.382985
gene-GS_RS00610	5194.16	-0.441217	0.321581	-1.37203	0.170055	0.383173
gene-GS_RS02535	1845.99	0.200888	0.146476	1.37148	0.170226	0.383173
gene-GS_RS05870	1010.27	-0.239709	0.174734	-1.37185	0.170109	0.383173
gene-GS_RS13020	117.867	-0.42775	0.311832	-1.37173	0.170147	0.383173
gene-GS_RS05395	1062.64	0.264932	0.19332	1.37043	0.170552	0.38319
gene-GS_RS06850	1813.29	0.390665	0.285075	1.3704	0.170563	0.38319
gene-GS_RS13485	759.335	0.373053	0.272159	1.37072	0.170463	0.38319
gene-GS_RS14170	401.793	0.217612	0.159052	1.36818	0.171255	0.38419
gene-GS_RS16920	8146.71	0.227469	0.166242	1.36831	0.171216	0.38419
gene-GS_RS17150	1922.66	0.335626	0.245357	1.36791	0.17134	0.38419
gene-GS_RS03885	1373.65	0.506937	0.371676	1.36392	0.172592	0.385922
gene-GS_RS08320	203.477	0.385837	0.282846	1.36413	0.172528	0.385922
gene-GS_RS10850	24.8154	-0.513306	0.376155	-1.36461	0.172375	0.385922
gene-GS_RS14470	37194	-0.312213	0.228766	-1.36477	0.172327	0.385922
gene-GS_RS15785	65.876	0.365729	0.268191	1.36369	0.172667	0.385922
gene-GS_RS03285	837.647	0.464046	0.340607	1.36241	0.173069	0.386572
gene-GS_RS00940	393.528	0.493876	0.363078	1.36025	0.173752	0.38755
gene-GS_RS08965	9717.91	-0.328123	0.241317	-1.35972	0.173919	0.38755
gene-GS_RS09425	1942.51	0.242836	0.178612	1.35957	0.173966	0.38755
gene-GS_RS11315	4131.19	-0.351929	0.258912	-1.35926	0.174064	0.38755
gene-GS_RS12495	824.302	0.455297	0.334944	1.35932	0.174045	0.38755
gene-GS_RS05630	6583.08	-0.157582	0.115966	-1.35886	0.17419	0.387583
gene-GS_RS00545	755.607	0.485996	0.357769	1.35841	0.174334	0.387614
gene-GS_RS03775	337.437	0.476792	0.351159	1.35777	0.174538	0.387614
gene-GS_RS12470	939.723	-0.51571	0.379762	-1.35798	0.174469	0.387614
gene-GS_RS01050	20941.9	-0.502518	0.370302	-1.35705	0.174766	0.387625
gene-GS_RS06285	2043.93	-0.31595	0.232817	-1.35707	0.174759	0.387625
gene-GS_RS13320	4535.05	0.257657	0.189979	1.35624	0.175023	0.387949
gene-GS_RS11760	4140.03	0.395181	0.291839	1.3541	0.175703	0.388994
gene-GS_RS15880	414.003	-0.373068	0.275518	-1.35406	0.175718	0.388994
gene-GS_RS08650	2885.83	0.202007	0.149278	1.35323	0.175981	0.389329
gene-GS_RS16400	4287.2	-0.346132	0.255948	-1.35235	0.176264	0.389706
gene-GS_RS15085	2496.96	0.326378	0.241556	1.35115	0.176648	0.390308
gene-GS_RS08130	28958.7	-0.386614	0.286429	-1.34977	0.177089	0.391033
gene-GS_RS13255	262.065	0.27114	0.201035	1.34872	0.177427	0.391532
gene-GS_RS00725	2312.57	0.507499	0.376559	1.34773	0.177746	0.391739
gene-GS_RS15370	2435.93	-0.40287	0.298868	-1.34799	0.177663	0.391739
gene-GS_RS11325	2317.06	0.42713	0.31702	1.34733	0.177875	0.391775
gene-GS_RS03655	592.624	0.54341	0.40343	1.34698	0.177988	0.391776
gene-GS_RS01145	5332.81	0.298636	0.222002	1.34519	0.178563	0.392793
gene-GS_RS01255	187.96	-0.318558	0.237096	-1.34358	0.179083	0.393247
gene-GS_RS07380	845.788	-0.492083	0.366242	-1.3436	0.179077	0.393247
gene-GS_RS15710	1081.86	-0.334067	0.248653	-1.34351	0.179108	0.393247
gene-GS_RS06505	690.314	-0.278692	0.207572	-1.34263	0.179391	0.393372
gene-GS_RS08905	5549.09	-0.306197	0.228022	-1.34284	0.179324	0.393372
gene-GS_RS10910	38.6169	-0.415474	0.309697	-1.34155	0.179741	0.393891
gene-GS_RS04265	7955.54	-0.250451	0.186817	-1.34062	0.180043	0.394304
gene-GS_RS03735	256.451	0.333083	0.248688	1.33936	0.180453	0.394954
gene-GS_RS13105	2058.29	0.42331	0.316929	1.33566	0.18166	0.396847
gene-GS_RS15140	1960.81	0.349192	0.261432	1.33569	0.181651	0.396847
gene-GS_RS16740	4125.58	-0.233501	0.174813	-1.33571	0.181642	0.396847
gene-GS_RS06590	338.309	0.387505	0.290293	1.33487	0.181917	0.39716
gene-GS_RS03545	458.331	0.340068	0.254891	1.33417	0.182148	0.397165
gene-GS_RS13250	4348.89	-0.293707	0.220134	-1.33422	0.182131	0.397165
gene-GS_RS07530	858.903	0.275379	0.206687	1.33235	0.182747	0.397474
gene-GS_RS08275	7520.07	-0.302833	0.227275	-1.33245	0.182711	0.397474
gene-GS_RS12515	849.844	0.254085	0.190659	1.33267	0.18264	0.397474
gene-GS_RS15350	2629.76	0.468966	0.351967	1.33241	0.182724	0.397474
gene-GS_RS09860	1681.35	-0.336919	0.253028	-1.33155	0.183009	0.397796
gene-GS_RS02820	786.06	0.457228	0.343667	1.33044	0.183374	0.398341
gene-GS_RS14555	1683.97	0.335158	0.252	1.32999	0.183521	0.398411
gene-GS_RS07275	32.752	0.51305	0.386014	1.32909	0.183817	0.39862
gene-GS_RS11505	10601.6	-0.397741	0.299277	-1.32901	0.183846	0.39862
gene-GS_RS01305	671.824	-0.385477	0.290409	-1.32736	0.18439	0.399054
gene-GS_RS09520	2397.19	0.248759	0.187395	1.32746	0.184356	0.399054
gene-GS_RS16195	123.785	0.25531	0.192287	1.32776	0.184259	0.399054
gene-GS_RS11305	1134.94	0.334851	0.252678	1.32521	0.185102	0.400344
gene-GS_RS05525	3714.33	-0.205036	0.154827	-1.32429	0.185406	0.400652
gene-GS_RS06195	1458.9	-0.176882	0.133588	-1.32409	0.185474	0.400652
gene-GS_RS01070	2628.85	-0.350322	0.264703	-1.32345	0.185685	0.400858
gene-GS_RS06035	2114.77	-0.336871	0.254607	-1.3231	0.185801	0.40086
gene-GS_RS03740	937.418	0.409835	0.309929	1.32235	0.186051	0.401151
gene-GS_RS01560	242.046	0.34398	0.260648	1.31971	0.186932	0.401309
gene-GS_RS02635	995.738	0.226716	0.171754	1.32	0.186833	0.401309
gene-GS_RS06905	670.679	-0.271242	0.205475	-1.32007	0.18681	0.401309
gene-GS_RS09415	17947.1	-0.384583	0.291336	-1.32007	0.186813	0.401309
gene-GS_RS11365	4749.22	0.22188	0.167974	1.32092	0.186529	0.401309
gene-GS_RS11670	1998.42	0.335793	0.254304	1.32044	0.186689	0.401309
gene-GS_RS16805	745.874	0.402457	0.304538	1.32153	0.186324	0.401309
gene-GS_RS00100	1043.62	-0.239952	0.181933	-1.31891	0.187201	0.401457
gene-GS_RS13570	4723.26	-0.414292	0.31414	-1.31881	0.187231	0.401457
gene-GS_RS00140	3916.36	0.196969	0.149594	1.31669	0.187943	0.40194
gene-GS_RS06840	488.316	0.38526	0.292507	1.3171	0.187807	0.40194
gene-GS_RS07550	45365.8	-0.24033	0.182458	-1.31718	0.187778	0.40194
gene-GS_RS14380	129150	-0.381629	0.289644	-1.31758	0.187644	0.40194
gene-GS_RS16260	828.377	0.305045	0.231724	1.31642	0.188034	0.40194
gene-GS_RS03475	460.385	0.339075	0.257666	1.31595	0.188191	0.402028
gene-GS_RS06000	2518.26	0.218168	0.165897	1.31508	0.188484	0.402407
gene-GS_RS06740	142.818	0.4979	0.37896	1.31386	0.188894	0.403036
gene-GS_RS06175	1009.57	-0.314067	0.239528	-1.31119	0.189793	0.404567
gene-GS_RS10055	3090.44	0.238835	0.182173	1.31104	0.189844	0.404567
gene-GS_RS02120	91.229	0.293718	0.224214	1.30999	0.1902	0.404932
gene-GS_RS07695	336.881	-0.269042	0.205707	-1.30789	0.19091	0.404932
gene-GS_RS10330	4072.13	-0.316868	0.24216	-1.30851	0.190702	0.404932
gene-GS_RS10365	3164.04	0.367342	0.280757	1.3084	0.190739	0.404932
gene-GS_RS11945	1960.98	0.217664	0.166272	1.30908	0.190507	0.404932
gene-GS_RS12305	1104.43	0.504581	0.385561	1.30869	0.190638	0.404932
gene-GS_RS12835	2040.93	-0.331261	0.253334	-1.30761	0.191007	0.404932
gene-GS_RS13835	429.666	0.379142	0.28986	1.30802	0.190867	0.404932
gene-GS_RS16600	2860.97	0.230689	0.176443	1.30744	0.191063	0.404932
gene-GS_RS07780	529.638	0.24373	0.186598	1.30617	0.191494	0.405352
gene-GS_RS07940	27528.7	-0.232106	0.177682	-1.3063	0.191452	0.405352
gene-GS_RS01525	7532.16	0.375837	0.288335	1.30347	0.192413	0.406444
gene-GS_RS02160	742.569	0.4441	0.340843	1.30294	0.192594	0.406444
gene-GS_RS10710	610.689	0.501966	0.385168	1.30324	0.192493	0.406444
gene-GS_RS16270	6568.88	0.208966	0.160307	1.30353	0.192392	0.406444
gene-GS_RS17455	85.9918	-0.388757	0.298193	-1.30371	0.192334	0.406444
gene-GS_RS07465	1532.23	-0.357842	0.274887	-1.30178	0.192992	0.407037
gene-GS_RS02775	254.175	-0.451317	0.346826	-1.30128	0.193163	0.407152
gene-GS_RS00600	3308.87	0.201695	0.155166	1.29986	0.193649	0.407189
gene-GS_RS06605	740.064	0.475006	0.365363	1.30009	0.193569	0.407189
gene-GS_RS10015	626.33	0.313779	0.241286	1.30044	0.193449	0.407189
gene-GS_RS11360	5409.42	0.27353	0.210292	1.30071	0.193357	0.407189
gene-GS_RS07190	216.292	-0.308061	0.237104	-1.29926	0.193854	0.407375
gene-GS_RS12830	771.241	-0.361941	0.278893	-1.29778	0.194364	0.4082
gene-GS_RS12785	1254.76	0.385791	0.297731	1.29577	0.195055	0.409403
gene-GS_RS03845	640.436	0.50282	0.388244	1.29511	0.195281	0.40963
gene-GS_RS15235	285.858	-0.254279	0.196424	-1.29454	0.195478	0.409796
gene-GS_RS13565	908.736	0.285507	0.220684	1.29373	0.195757	0.410136
gene-GS_RS06420	159.867	0.255022	0.197309	1.2925	0.196184	0.410783
gene-GS_RS06935	34682.7	-0.421205	0.326591	-1.2897	0.197154	0.412318
gene-GS_RS10455	5373.16	0.184022	0.142656	1.28998	0.197059	0.412318
gene-GS_RS07795	8092.28	-0.276131	0.21426	-1.28877	0.19748	0.41275
gene-GS_RS00585	40659.6	-0.299855	0.233198	-1.28584	0.198499	0.41351
gene-GS_RS02375	1773.79	-0.291665	0.226789	-1.28606	0.198421	0.41351
gene-GS_RS03170	796.975	-0.359496	0.279576	-1.28586	0.198492	0.41351
gene-GS_RS06270	1082.18	-0.40781	0.316989	-1.28651	0.198266	0.41351
gene-GS_RS09765	2016.15	0.215472	0.167421	1.28701	0.198091	0.41351
gene-GS_RS12625	12285.9	-0.240921	0.187389	-1.28568	0.198556	0.41351
gene-GS_RS09435	14758.8	-0.379475	0.295247	-1.28528	0.198695	0.413553
gene-GS_RS06600	2519.81	0.395333	0.307922	1.28387	0.199187	0.414081
gene-GS_RS10965	56.653	-0.394766	0.307409	-1.28417	0.199082	0.414081
gene-GS_RS11570	1248.54	0.257385	0.200556	1.28335	0.199368	0.414209
gene-GS_RS02695	611.709	0.328914	0.256668	1.28148	0.200026	0.414614
gene-GS_RS02930	1607.32	-0.322847	0.25199	-1.28119	0.200127	0.414614
gene-GS_RS04645	11474.1	0.263249	0.205405	1.28161	0.199981	0.414614
gene-GS_RS07075	2031.74	0.382139	0.29829	1.2811	0.200158	0.414614
gene-GS_RS11705	2442.25	-0.24146	0.188462	-1.28121	0.200119	0.414614
gene-GS_RS09665	37799.3	-0.32743	0.255953	-1.27926	0.200805	0.41516
gene-GS_RS10615	80.6783	-0.37564	0.293558	-1.27961	0.200681	0.41516
gene-GS_RS14860	554.502	-0.339645	0.265557	-1.27899	0.200899	0.41516
gene-GS_RS15670	535.6	0.377392	0.295023	1.2792	0.200828	0.41516
gene-GS_RS07585	22224.4	-0.244608	0.191314	-1.27857	0.20105	0.415224
gene-GS_RS11370	4437.15	0.153055	0.119759	1.27802	0.201241	0.415373
gene-GS_RS05065	10386.7	-0.261849	0.205141	-1.27644	0.201801	0.416076
gene-GS_RS06430	1426.63	-0.273924	0.214972	-1.27423	0.202581	0.416076
gene-GS_RS08165	5515.65	0.225575	0.176782	1.27601	0.201953	0.416076
gene-GS_RS08340	556.71	-0.338573	0.26552	-1.27513	0.202262	0.416076
gene-GS_RS09660	23542.6	-0.205147	0.161024	-1.27402	0.202658	0.416076
gene-GS_RS09910	1182.87	0.369371	0.289913	1.27408	0.202637	0.416076
gene-GS_RS10980	232.386	0.435426	0.341665	1.27443	0.202513	0.416076
gene-GS_RS11930	7378.83	0.264844	0.207523	1.27622	0.201878	0.416076
gene-GS_RS14225	48413.7	-0.326284	0.256093	-1.27408	0.202634	0.416076
gene-GS_RS02915	2317	-0.309498	0.243044	-1.27342	0.202869	0.416264
gene-GS_RS02205	3307.29	0.175979	0.138707	1.26871	0.204543	0.417375
gene-GS_RS02835	788.386	0.480974	0.378794	1.26975	0.204173	0.417375
gene-GS_RS03525	507.264	0.389426	0.306889	1.26895	0.20446	0.417375
gene-GS_RS05905	4508.81	-0.207866	0.163744	-1.26945	0.20428	0.417375
gene-GS_RS09050	4963.74	0.151618	0.119381	1.27004	0.204072	0.417375
gene-GS_RS12190	12435.8	-0.354987	0.279652	-1.26939	0.204303	0.417375
gene-GS_RS12225	967.171	0.467525	0.3682	1.26976	0.204171	0.417375
gene-GS_RS13845	875.767	0.334577	0.263536	1.26957	0.204238	0.417375
gene-GS_RS14425	8200.19	0.305263	0.240643	1.26853	0.204609	0.417375
gene-GS_RS16280	4325.22	-0.235006	0.185079	-1.26976	0.20417	0.417375
gene-GS_RS13820	828.327	0.381659	0.30122	1.26704	0.20514	0.418211
gene-GS_RS07405	2116.37	0.238935	0.188679	1.26635	0.205386	0.41843
gene-GS_RS09730	3255.27	0.183824	0.145193	1.26607	0.205488	0.41843
gene-GS_RS03900	80803.9	0.274597	0.217066	1.26504	0.205857	0.418448
gene-GS_RS10350	3245.63	-0.29139	0.230336	-1.26507	0.205847	0.418448
gene-GS_RS12475	3516.17	-0.452019	0.357159	-1.2656	0.205657	0.418448
gene-GS_RS00880	274.364	0.364979	0.288894	1.26336	0.206458	0.418935
gene-GS_RS12555	6123.94	-0.405532	0.320904	-1.26372	0.206331	0.418935
gene-GS_RS13190	6326.02	0.392423	0.310606	1.26341	0.206442	0.418935
gene-GS_RS15860	805.124	0.373522	0.295935	1.26218	0.206885	0.419557
gene-GS_RS05745	518.716	-0.244506	0.193966	-1.26056	0.207468	0.420065
gene-GS_RS10375	5663.72	-0.329522	0.261427	-1.26048	0.207498	0.420065
gene-GS_RS10765	87.968	-0.290925	0.230695	-1.26108	0.20728	0.420065
gene-GS_RS14105	1374.15	0.391079	0.310367	1.26005	0.20765	0.420129
gene-GS_RS00590	122196	-0.344541	0.27377	-1.25851	0.208208	0.421014
gene-GS_RS00570	17115.3	0.162285	0.129062	1.25742	0.208602	0.421393
gene-GS_RS16105	2609.27	-0.267953	0.213171	-1.25699	0.208759	0.421393
gene-GS_RS16635	6852.69	-0.328678	0.261455	-1.25711	0.208713	0.421393
gene-GS_RS01235	3609.39	0.375986	0.299326	1.25611	0.209076	0.421543
gene-GS_RS10180	531.771	0.351486	0.279814	1.25614	0.209064	0.421543
gene-GS_RS00535	3119.38	0.284584	0.226834	1.25459	0.209627	0.421968
gene-GS_RS06810	580.498	0.276008	0.220068	1.25419	0.209771	0.421968
gene-GS_RS12610	930.601	0.447782	0.356947	1.25448	0.209669	0.421968
gene-GS_RS13890	168.701	0.429742	0.342504	1.25471	0.209585	0.421968
gene-GS_RS06360	7754.96	-0.323023	0.258005	-1.252	0.210568	0.423326
gene-GS_RS03840	1161.8	0.340796	0.272358	1.25128	0.210833	0.423433
gene-GS_RS09925	1836.22	0.214302	0.171324	1.25086	0.210986	0.423433
gene-GS_RS12285	1417.18	0.186413	0.149021	1.25092	0.210964	0.423433
gene-GS_RS15650	344.591	0.472581	0.37791	1.25051	0.211112	0.423441
gene-GS_RS11605	634.861	0.276218	0.221061	1.24951	0.211477	0.423928
gene-GS_RS01630	6380.09	0.144681	0.115922	1.24808	0.212	0.424733
gene-GS_RS16865	2320.25	-0.29458	0.23612	-1.24758	0.212184	0.424856
gene-GS_RS01855	2742.72	0.164244	0.131966	1.2446	0.21328	0.425973
gene-GS_RS03155	3754.23	0.199471	0.160295	1.2444	0.213354	0.425973
gene-GS_RS05700	8.61915	0.513051	0.412242	1.24454	0.213302	0.425973
gene-GS_RS06620	734.286	0.285169	0.228925	1.24569	0.212879	0.425973
gene-GS_RS12880	5742.27	0.141777	0.113889	1.24488	0.213177	0.425973
gene-GS_RS05110	2555.56	0.195071	0.156874	1.24349	0.213689	0.426397
gene-GS_RS01890	1396.06	0.155475	0.125127	1.24254	0.214036	0.426845
gene-GS_RS11715	1890.18	0.278336	0.224159	1.24169	0.214351	0.426985
gene-GS_RS14890	255.216	0.264691	0.213145	1.24184	0.214297	0.426985
gene-GS_RS04410	1697.6	0.347625	0.280115	1.24101	0.214603	0.427034
gene-GS_RS07980	6282.68	0.323712	0.260857	1.24096	0.214621	0.427034
gene-GS_RS02560	1254.09	0.461407	0.371925	1.24059	0.214757	0.427059
gene-GS_RS00305	740.342	0.247604	0.199717	1.23977	0.215059	0.427416
gene-GS_RS11195	2763.91	0.165928	0.133882	1.23936	0.215213	0.427479
gene-GS_RS16775	1183.92	0.226768	0.183069	1.2387	0.215456	0.427716
gene-GS_RS11375	12521.7	0.16891	0.136462	1.23778	0.215798	0.428152
gene-GS_RS02505	636.12	0.295968	0.239224	1.2372	0.216012	0.428332
gene-GS_RS00655	2227.84	-0.19984	0.161777	-1.23528	0.216726	0.428353
gene-GS_RS00945	750.737	0.306376	0.247712	1.23682	0.216153	0.428353
gene-GS_RS05795	83.7635	0.363956	0.29471	1.23497	0.216843	0.428353
gene-GS_RS06950	12036.4	-0.354795	0.287398	-1.23451	0.217013	0.428353
gene-GS_RS06990	326.159	0.240774	0.195138	1.23386	0.217254	0.428353
gene-GS_RS09005	1117.51	-0.442302	0.358301	-1.23444	0.217038	0.428353
gene-GS_RS09030	1602.68	-0.193153	0.15634	-1.23547	0.216657	0.428353
gene-GS_RS10355	2868.52	0.369226	0.298953	1.23506	0.216807	0.428353
gene-GS_RS11420	2131.94	0.265606	0.214828	1.23636	0.216323	0.428353
gene-GS_RS11480	31426.4	-0.216765	0.175668	-1.23394	0.217224	0.428353
gene-GS_RS13435	432.02	-0.292646	0.237722	-1.23104	0.218308	0.430188
gene-GS_RS00720	314.063	-0.320701	0.260739	-1.22997	0.218707	0.430731
gene-GS_RS01990	78.9361	0.362304	0.294884	1.22863	0.21921	0.431181
gene-GS_RS03230	4329.04	-0.212513	0.172927	-1.22892	0.219101	0.431181
gene-GS_RS06545	1181.57	0.348335	0.283575	1.22837	0.219307	0.431181
gene-GS_RS12235	3263.14	0.300586	0.24497	1.22703	0.21981	0.431925
gene-GS_RS13830	401.33	0.360724	0.294099	1.22654	0.219997	0.432048
gene-GS_RS04515	1876	0.467179	0.381393	1.22493	0.220602	0.432474
gene-GS_RS05875	2353.36	-0.195343	0.159411	-1.22541	0.220422	0.432474
gene-GS_RS08355	244.187	-0.304902	0.248972	-1.22464	0.220711	0.432474
gene-GS_RS14115	17002	-0.302329	0.246771	-1.22514	0.220523	0.432474
gene-GS_RS07480	698.05	0.28498	0.232769	1.2243	0.220838	0.43248
gene-GS_RS05615	1164.18	0.388157	0.318	1.22062	0.222229	0.434731
gene-GS_RS14960	3475.87	0.303793	0.248888	1.2206	0.222237	0.434731
gene-GS_RS02860	1123.88	0.290015	0.237948	1.21882	0.222914	0.435809
gene-GS_RS06435	1225.11	-0.214497	0.176089	-1.21811	0.223181	0.436086
gene-GS_RS00745	2188.25	-0.14991	0.123368	-1.21514	0.224314	0.437563
gene-GS_RS10270	2797.26	-0.265198	0.218211	-1.21533	0.224241	0.437563
gene-GS_RS13775	577.018	0.380664	0.313219	1.21533	0.224241	0.437563
gene-GS_RS00290	1890.13	-0.292881	0.241233	-1.2141	0.224709	0.437844
gene-GS_RS08735	1938.53	0.23891	0.196736	1.21437	0.224606	0.437844
gene-GS_RS05090	1156.09	-0.214631	0.177044	-1.2123	0.225398	0.438827
gene-GS_RS17355	12235	-0.319743	0.263788	-1.21212	0.225466	0.438827
gene-GS_RS02125	496.276	0.198217	0.163605	1.21156	0.225681	0.438999
gene-GS_RS15230	462.628	-0.310175	0.256201	-1.21067	0.226022	0.439417
gene-GS_RS09920	473.13	0.399498	0.330141	1.21008	0.226247	0.439608
gene-GS_RS00060	763.833	-0.17321	0.143532	-1.20677	0.22752	0.439943
gene-GS_RS00275	2033.26	-0.29524	0.244391	-1.20807	0.227022	0.439943
gene-GS_RS02115	78.0949	-0.34336	0.284206	-1.20814	0.226994	0.439943
gene-GS_RS02770	9.1051	0.495253	0.410336	1.20694	0.227454	0.439943
gene-GS_RS06410	307.311	0.204637	0.169504	1.20727	0.22733	0.439943
gene-GS_RS08010	46810.7	-0.319536	0.264237	-1.20928	0.226556	0.439943
gene-GS_RS14405	17028.6	-0.194018	0.160506	-1.20879	0.226743	0.439943
gene-GS_RS16745	1781.36	-0.275986	0.228513	-1.20775	0.227145	0.439943
gene-GS_RS17180	2870.83	0.250113	0.207274	1.20668	0.227557	0.439943
gene-GS_RS15805	2444.56	0.159527	0.132319	1.20562	0.227963	0.440484
gene-GS_RS01875	3021.21	0.30851	0.256159	1.20437	0.228446	0.440801
gene-GS_RS04680	986.939	0.279359	0.23214	1.20341	0.228819	0.440801
gene-GS_RS06180	412.359	-0.308534	0.256253	-1.20402	0.228581	0.440801
gene-GS_RS08425	1089.35	0.300667	0.249857	1.20336	0.228838	0.440801
gene-GS_RS08450	1740.34	-0.332426	0.276278	-1.20323	0.228887	0.440801
gene-GS_RS12845	451.531	0.330359	0.274501	1.20349	0.228788	0.440801
gene-GS_RS06165	158.132	-0.367375	0.305592	-1.20218	0.229295	0.441129
gene-GS_RS11745	2081.39	0.340621	0.283424	1.20181	0.229438	0.441129
gene-GS_RS15850	3000.28	0.289706	0.241019	1.20201	0.229361	0.441129
gene-GS_RS15845	208.632	0.272068	0.226594	1.20068	0.229873	0.441723
gene-GS_RS15045	4986.36	0.309462	0.257862	1.20011	0.230098	0.441911
gene-GS_RS16320	3988.53	0.302886	0.252578	1.19918	0.230458	0.442358
gene-GS_RS03725	55.504	0.323663	0.270556	1.19629	0.231584	0.444274
gene-GS_RS02645	833.42	-0.340878	0.285243	-1.19504	0.23207	0.444715
gene-GS_RS06765	2740.32	-0.147602	0.123501	-1.19515	0.232029	0.444715
gene-GS_RS02210	2339.8	0.177451	0.148551	1.19454	0.232265	0.444845
gene-GS_RS02940	7233.55	-0.314634	0.263506	-1.19403	0.232465	0.444983
gene-GS_RS07975	13184.1	-0.379363	0.317986	-1.19302	0.232863	0.445254
gene-GS_RS08955	9521.65	-0.338712	0.283873	-1.19318	0.232799	0.445254
gene-GS_RS00010	7298.6	-0.253986	0.212954	-1.19268	0.232995	0.445262
gene-GS_RS03405	70.8673	0.297988	0.249945	1.19221	0.233178	0.445367
gene-GS_RS00565	21231.6	-0.202085	0.169616	-1.19143	0.233487	0.445649
gene-GS_RS07910	14560.8	0.210126	0.17641	1.19112	0.233606	0.445649
gene-GS_RS11850	1369.19	0.275386	0.23125	1.19086	0.23371	0.445649
gene-GS_RS01610	1048.84	0.311266	0.261493	1.19034	0.233912	0.445791
gene-GS_RS17550	799.565	-0.380524	0.320142	-1.18861	0.234594	0.446846
gene-GS_RS07900	4287.92	-0.402861	0.339095	-1.18805	0.234814	0.447021
gene-GS_RS01045	751.049	0.187046	0.157519	1.18745	0.235049	0.447223
gene-GS_RS04075	1410.52	-0.260009	0.219119	-1.18661	0.235381	0.447543
gene-GS_RS09385	2247.73	0.386776	0.326015	1.18637	0.235475	0.447543
gene-GS_RS16325	1812.26	-0.164936	0.139138	-1.18542	0.235853	0.448018
gene-GS_RS06325	3332.02	0.24318	0.20532	1.1844	0.236257	0.44854
gene-GS_RS03275	24254.7	-0.171996	0.1455	-1.1821	0.237167	0.448711
gene-GS_RS03585	2286.59	0.275724	0.233051	1.1831	0.236768	0.448711
gene-GS_RS04480	5380	0.226696	0.191828	1.18177	0.237298	0.448711
gene-GS_RS06020	952.36	0.231086	0.195273	1.1834	0.236649	0.448711
gene-GS_RS07070	1371.21	-0.270452	0.228708	-1.18252	0.237	0.448711
gene-GS_RS07250	10231.1	0.155277	0.131488	1.18092	0.237636	0.448711
gene-GS_RS10660	265.913	-0.369881	0.312703	-1.18285	0.236869	0.448711
gene-GS_RS10860	8.49038	-0.483562	0.409453	-1.18099	0.237605	0.448711
gene-GS_RS10985	700.479	0.390337	0.330376	1.18149	0.237407	0.448711
gene-GS_RS14800	454.984	-0.34685	0.293681	-1.18105	0.237584	0.448711
gene-GS_RS02140	453.117	-0.427129	0.361798	-1.18057	0.237772	0.448716
gene-GS_RS16375	5.96313	-0.487176	0.41277	-1.18026	0.237897	0.448716
gene-GS_RS14420	9836.33	-0.392906	0.333296	-1.17885	0.238457	0.449529
gene-GS_RS08780	12981.7	-0.290468	0.246591	-1.17794	0.238822	0.449973
gene-GS_RS02345	786.59	0.374424	0.318897	1.17412	0.240347	0.452601
gene-GS_RS16125	55.4368	0.341304	0.290885	1.17333	0.240664	0.452953
gene-GS_RS10190	13962.9	0.186122	0.158763	1.17233	0.241066	0.453465
gene-GS_RS04775	207.403	0.439267	0.374827	1.17192	0.241229	0.453526
gene-GS_RS16830	2430.21	-0.19758	0.168724	-1.17103	0.241588	0.453794
gene-GS_RS17330	322.476	0.344073	0.29385	1.17092	0.241632	0.453794
gene-GS_RS05620	482.041	0.3645	0.311596	1.16978	0.242088	0.454405
gene-GS_RS06040	295.189	0.213135	0.182334	1.16892	0.242434	0.454809
gene-GS_RS10715	218.948	0.459572	0.393384	1.16825	0.242705	0.455072
gene-GS_RS05380	2493.92	0.162058	0.138849	1.16715	0.24315	0.45566
gene-GS_RS10930	54.5338	-0.32613	0.279978	-1.16484	0.244083	0.457163
gene-GS_RS13880	1044.92	0.420541	0.361165	1.1644	0.244261	0.457251
gene-GS_RS10825	4.56996	-0.478687	0.411398	-1.16356	0.244601	0.457641
gene-GS_RS04030	365.991	0.310692	0.267486	1.16152	0.245429	0.458162
gene-GS_RS04345	3845.87	-0.336103	0.289511	-1.16093	0.24567	0.458162
gene-GS_RS04465	4640.92	0.226032	0.194538	1.16189	0.24528	0.458162
gene-GS_RS05830	776.03	0.288091	0.248154	1.16094	0.245667	0.458162
gene-GS_RS09465	4092.78	-0.167078	0.143758	-1.16222	0.245148	0.458162
gene-GS_RS10820	83.0887	-0.350121	0.301435	-1.16151	0.245433	0.458162
gene-GS_RS15220	233.988	0.373064	0.321623	1.15994	0.246072	0.458667
gene-GS_RS01405	3653.98	-0.292993	0.252942	-1.15834	0.246725	0.458822
gene-GS_RS04065	2006.63	0.318676	0.274965	1.15897	0.246469	0.458822
gene-GS_RS07180	4561.98	-0.259114	0.223756	-1.15802	0.246856	0.458822
gene-GS_RS07285	2222.23	0.3384	0.291952	1.15909	0.246418	0.458822
gene-GS_RS07785	4260.72	0.257743	0.222431	1.15876	0.246555	0.458822
gene-GS_RS12315	5514.63	0.327672	0.283013	1.1578	0.246947	0.458822
gene-GS_RS07255	13444.6	-0.246236	0.212899	-1.15658	0.247442	0.459498
gene-GS_RS04755	2003.85	-0.294787	0.25524	-1.15494	0.248115	0.460502
gene-GS_RS00270	220.012	0.432304	0.374451	1.1545	0.248295	0.460591
gene-GS_RS15695	39.5021	0.350719	0.304827	1.15055	0.249918	0.463353
gene-GS_RS15755	4875.91	-0.159607	0.139034	-1.14797	0.250981	0.465077
gene-GS_RS11160	965.52	-0.236682	0.206691	-1.1451	0.252167	0.467026
gene-GS_RS13185	4205.56	0.405251	0.354133	1.14435	0.25248	0.46726
gene-GS_RS14610	975.303	-0.178382	0.155908	-1.14415	0.252562	0.46726
gene-GS_RS00320	684.394	-0.360072	0.314933	-1.14333	0.252902	0.46764
gene-GS_RS03040	2352.51	0.393486	0.344541	1.14206	0.253429	0.468367
gene-GS_RS08040	3503.77	-0.316007	0.276968	-1.14095	0.25389	0.468969
gene-GS_RS12395	2650.7	-0.131451	0.115328	-1.1398	0.25437	0.469607
gene-GS_RS01115	415.619	-0.285605	0.250746	-1.13902	0.254694	0.469722
gene-GS_RS06060	693.326	0.442159	0.388199	1.139	0.254703	0.469722
gene-GS_RS06830	1923.58	0.277668	0.24423	1.13691	0.255574	0.47102
gene-GS_RS17285	911.699	0.151653	0.133419	1.13667	0.255677	0.47102
gene-GS_RS09450	1265.72	-0.279633	0.246168	-1.13594	0.25598	0.471329
gene-GS_RS05230	1038.72	0.215486	0.190254	1.13262	0.257372	0.47342
gene-GS_RS05790	1215.42	0.158131	0.139619	1.13259	0.257388	0.47342
gene-GS_RS05145	8072.13	0.160154	0.141513	1.13173	0.257749	0.473834
gene-GS_RS03555	297.498	0.263893	0.233363	1.13083	0.258128	0.47403
gene-GS_RS06985	1092.51	0.198533	0.175558	1.13087	0.258112	0.47403
gene-GS_RS09940	1388.41	0.282471	0.250158	1.12917	0.258826	0.47506
gene-GS_RS13695	2598.77	-0.255916	0.226727	-1.12874	0.259008	0.475143
gene-GS_RS04125	404.106	0.360854	0.321105	1.12379	0.261102	0.477225
gene-GS_RS05285	1721.13	-0.243969	0.2169	-1.1248	0.260675	0.477225
gene-GS_RS06415	66.8718	0.354138	0.314827	1.12487	0.260646	0.477225
gene-GS_RS06470	30.8173	0.385068	0.342202	1.12526	0.260477	0.477225
gene-GS_RS12910	2850.07	0.427786	0.380653	1.12382	0.261089	0.477225
gene-GS_RS12960	7.96983	-0.463063	0.412014	-1.1239	0.261055	0.477225
gene-GS_RS15675	55.1783	-0.318111	0.28294	-1.12431	0.260884	0.477225
gene-GS_RS01975	657.896	0.395777	0.352717	1.12208	0.261829	0.477358
gene-GS_RS02850	771.86	0.406981	0.363144	1.12071	0.26241	0.477358
gene-GS_RS07625	725.411	-0.256197	0.228268	-1.12235	0.261713	0.477358
gene-GS_RS07855	397.535	0.190064	0.169582	1.12078	0.262382	0.477358
gene-GS_RS07925	3547.59	-0.256762	0.228891	-1.12176	0.261964	0.477358
gene-GS_RS09065	2519.3	0.200269	0.178394	1.12262	0.261597	0.477358
gene-GS_RS14850	983.506	-0.161825	0.144333	-1.12119	0.262207	0.477358
gene-GS_RS16160	58.3874	0.307458	0.274189	1.12134	0.262145	0.477358
gene-GS_RS17005	3304.35	-0.213939	0.190801	-1.12127	0.262173	0.477358
gene-GS_RS00645	515.633	0.387901	0.346449	1.11965	0.262864	0.477935
gene-GS_RS05765	3602.31	0.157708	0.141068	1.11796	0.263585	0.478996
gene-GS_RS04565	260.97	0.330372	0.295818	1.11681	0.264077	0.479638
gene-GS_RS05260	665.06	-0.271602	0.243471	-1.11554	0.264619	0.480139
gene-GS_RS10275	8892.31	0.244213	0.218923	1.11552	0.264628	0.480139
gene-GS_RS12925	181.204	0.458641	0.411468	1.11465	0.265002	0.480566
gene-GS_RS17200	1407.4	0.301764	0.270813	1.11429	0.265155	0.480594
gene-GS_RS15375	2116.7	0.265197	0.238073	1.11393	0.265309	0.480622
gene-GS_RS10555	1316.48	0.259673	0.233412	1.11251	0.26592	0.481235
gene-GS_RS12245	1184.69	0.315008	0.283154	1.1125	0.265924	0.481235
gene-GS_RS03305	16441.5	-0.252928	0.227509	-1.11173	0.266255	0.481583
gene-GS_RS08795	1028.75	0.32596	0.293618	1.11015	0.266934	0.482445
gene-GS_RS16825	4834.34	-0.267945	0.241397	-1.10998	0.267008	0.482445
gene-GS_RS00325	103.416	0.315944	0.284976	1.10867	0.267572	0.482743
gene-GS_RS08670	20858.9	-0.240438	0.217004	-1.10799	0.267867	0.482743
gene-GS_RS11065	780.247	-0.369013	0.333022	-1.10808	0.267829	0.482743
gene-GS_RS12125	1051.99	0.295398	0.266572	1.10814	0.267803	0.482743
gene-GS_RS12640	2910.45	0.331514	0.299061	1.10851	0.26764	0.482743
gene-GS_RS10855	45.0152	-0.34319	0.309923	-1.10734	0.268146	0.482996
gene-GS_RS09615	23798.7	-0.266806	0.241054	-1.10683	0.268367	0.483144
gene-GS_RS10340	3056.31	0.270843	0.244846	1.10618	0.26865	0.483403
gene-GS_RS04925	5719.6	0.414283	0.374741	1.10552	0.268936	0.483665
gene-GS_RS15120	3484.77	0.171996	0.155624	1.1052	0.269074	0.483665
gene-GS_RS07800	386.037	-0.200987	0.182132	-1.10352	0.269801	0.484722
gene-GS_RS15060	1577.23	0.279886	0.253789	1.10283	0.270101	0.485011
gene-GS_RS05040	2925.58	0.283341	0.25703	1.10237	0.270302	0.485122
gene-GS_RS09180	3058.19	-0.187037	0.169813	-1.10143	0.27071	0.485604
gene-GS_RS00250	13.7856	0.412802	0.375049	1.10066	0.271044	0.485953
gene-GS_RS06110	2624.41	-0.176884	0.16081	-1.09995	0.271352	0.486255
gene-GS_RS14055	5640.16	-0.269683	0.24525	-1.09963	0.271495	0.486259
gene-GS_RS10140	1716.94	0.256788	0.233659	1.09898	0.271775	0.48651
gene-GS_RS17500	274.741	0.171149	0.156162	1.09597	0.273091	0.487021
gene-GS_RS02275	2238.84	0.145245	0.132289	1.09794	0.272231	0.487021
gene-GS_RS05900	864.804	0.36324	0.331421	1.09601	0.273075	0.487021
gene-GS_RS09815	961.646	-0.166024	0.151514	-1.09577	0.273179	0.487021
gene-GS_RS15125	2015.65	0.301117	0.27453	1.09685	0.272709	0.487021
gene-GS_RS15790	2283.12	0.25258	0.230487	1.09585	0.273142	0.487021
gene-GS_RS16030	953.65	0.152046	0.138533	1.09755	0.272403	0.487021
gene-GS_RS16940	2153.87	0.163663	0.14934	1.09591	0.273119	0.487021
gene-GS_RS13780	1304.77	0.387371	0.353765	1.095	0.273518	0.487375
gene-GS_RS14220	25086.5	0.173437	0.158524	1.09407	0.273923	0.487846
gene-GS_RS02360	528.261	0.346683	0.31781	1.09085	0.275338	0.488322
gene-GS_RS04535	13.7907	0.416487	0.382205	1.0897	0.275847	0.488322
gene-GS_RS05005	7848.89	-0.30559	0.280025	-1.0913	0.275143	0.488322
gene-GS_RS05760	13058	-0.326841	0.299479	-1.09137	0.275111	0.488322
gene-GS_RS07040	1436.78	0.211531	0.193643	1.09238	0.274666	0.488322
gene-GS_RS08205	614.742	-0.329424	0.302051	-1.09063	0.275437	0.488322
gene-GS_RS08605	2920.72	-0.212831	0.194741	-1.09289	0.274441	0.488322
gene-GS_RS11765	1237.56	0.323386	0.296112	1.09211	0.274787	0.488322
gene-GS_RS12215	2230.03	0.257925	0.236708	1.08964	0.275874	0.488322
gene-GS_RS12645	2507.92	-0.178707	0.163723	-1.09152	0.275046	0.488322
gene-GS_RS14510	475.661	-0.244764	0.22449	-1.09031	0.275577	0.488322
gene-GS_RS15905	148.817	-0.239627	0.219822	-1.09009	0.275672	0.488322
gene-GS_RS09230	2415.46	0.377147	0.346346	1.08893	0.276184	0.488622
gene-GS_RS13670	2298.85	0.340131	0.312648	1.08791	0.276637	0.489175
gene-GS_RS00045	1558.39	0.231339	0.212987	1.08616	0.277406	0.489789
gene-GS_RS06070	878.232	0.208802	0.192191	1.08643	0.27729	0.489789
gene-GS_RS15575	3896.05	0.182556	0.168013	1.08656	0.277232	0.489789
gene-GS_RS15380	19870.1	-0.224803	0.207105	-1.08546	0.277719	0.490068
gene-GS_RS15910	219.206	-0.249838	0.230229	-1.08517	0.277846	0.490068
gene-GS_RS14530	4015.53	0.143773	0.132575	1.08447	0.278159	0.490371
gene-GS_RS01790	144729	-0.303574	0.280554	-1.08205	0.279229	0.490713
gene-GS_RS06055	1298.48	0.259441	0.239573	1.08293	0.278839	0.490713
gene-GS_RS09605	23971.8	0.183033	0.169175	1.08192	0.279289	0.490713
gene-GS_RS10545	6166.81	0.209873	0.193957	1.08206	0.279225	0.490713
gene-GS_RS10620	13.5975	-0.407473	0.376771	-1.08149	0.279481	0.490713
gene-GS_RS11465	2295.12	0.191732	0.17723	1.08182	0.279331	0.490713
gene-GS_RS13160	12466.9	-0.280372	0.259111	-1.08205	0.279229	0.490713
gene-GS_RS13660	1387.77	0.282538	0.261177	1.08179	0.279346	0.490713
gene-GS_RS12155	32.0262	0.330101	0.305524	1.08044	0.279945	0.49128
gene-GS_RS01055	8498.32	0.400049	0.370545	1.07962	0.280311	0.491347
gene-GS_RS05415	57.8388	0.400901	0.371409	1.07941	0.280406	0.491347
gene-GS_RS10795	313.735	-0.361053	0.334301	-1.08002	0.280132	0.491347
gene-GS_RS09570	26312.5	-0.213583	0.198146	-1.0779	0.281076	0.492273
gene-GS_RS04880	421.437	-0.243931	0.226533	-1.0768	0.28157	0.492578
gene-GS_RS06885	770.148	-0.242728	0.225422	-1.07677	0.281583	0.492578
gene-GS_RS09365	8019.59	-0.310875	0.288766	-1.07656	0.281675	0.492578
gene-GS_RS14370	39294.3	0.257167	0.23902	1.07592	0.281962	0.492832
gene-GS_RS02425	1321.43	0.202958	0.188815	1.07491	0.282416	0.493377
gene-GS_RS09355	2516.85	-0.280457	0.26103	-1.07442	0.282633	0.493509
gene-GS_RS00455	2947.2	-0.245052	0.228239	-1.07366	0.282973	0.493855
gene-GS_RS14640	256.949	-0.290277	0.270572	-1.07282	0.28335	0.493885
gene-GS_RS15015	408.301	-0.352062	0.328042	-1.07322	0.283171	0.493885
gene-GS_RS15330	68.4583	-0.305367	0.284678	-1.07268	0.283416	0.493885
gene-GS_RS10240	21903.4	-0.365125	0.340821	-1.07131	0.28403	0.494707
gene-GS_RS04145	2884.77	-0.295902	0.276355	-1.07073	0.28429	0.494912
[truncated: 1,483 more rows]

## Sheet: Significant DEGs
Gene_ID	Base_mean	log2(FC)	StdErr	Wald-stats	p-value	p-adj	GSU annotation	Gene name (if available)	GenBank description
gene-GS_RS00205	52385.9	-0.941211	0.309428	-3.04178	0.00235184	0.0403172	GSU0038		lipoprotein
gene-GS_RS00265	332.273	-1.13954	0.362661	-3.14216	0.00167704	0.0328423	GSU0049		Hypothetical protein
gene-GS_RS00300	1038.58	-0.912409	0.278449	-3.27676	0.00105007	0.0240412	GSU0056		antitoxin
gene-GS_RS00845	1815.65	-1.37255	0.312831	-4.38751	1.14657e-05	0.00128135	GSU0165		Hypothetical protein
gene-GS_RS00850	317.429	-1.21941	0.219764	-5.54873	2.8776e-08	7.70311e-06	GSU3475		Hypothetical protein
gene-GS_RS01995	598.93	-1.15315	0.255631	-4.511	6.45223e-06	0.000871785	GSU0401	mcp40H-12	methyl-accepting chemotaxis sensory transducer, class 40H
gene-GS_RS02000	153.811	-1.36914	0.24459	-5.5977	2.17218e-08	6.29932e-06	GSU0402		hemerythrin family protein
gene-GS_RS02005	551.466	-0.911327	0.247235	-3.68607	0.000227742	0.00932938	GSU0403	cheY64H-1	response receiver CheY associated with MCPs of classes 40H and 40+24H
gene-GS_RS02180	56.6959	1.25588	0.384138	3.26935	0.00107793	0.0243584	GSUR007		tRNA-Pro
gene-GS_RS02450	86961.3	-1.00961	0.303109	-3.33086	0.000865784	0.0207938	GSU0490	ato-1	succinyl:acetate coenzyme A transferase
gene-GS_RS02455	48628	1.04643	0.338938	3.08738	0.00201926	0.0374722	GSU0491	rhlE-1	ATP-dependent RNA helicase RhlE
gene-GS_RS02745	472.129	-0.966329	0.241227	-4.00589	6.17846e-05	0.00370708	GSU3487		Hypothetical protein
gene-GS_RS02755	3037.77	-1.27381	0.362969	-3.50941	0.000449095	0.0146061	GSU0552		reverse transcriptase
gene-GS_RS02795	3179.19	-1.13506	0.339434	-3.34397	0.000825901	0.0205296	GSU0561		pseudogene
gene-GS_RS02960	1340.04	1.25232	0.302743	4.13656	3.52551e-05	0.00261038	GSU3489		Hypothetical protein
gene-GS_RS02965	1251.6	1.00088	0.318915	3.13838	0.00169887	0.0328649	GSU0596		response receiver
gene-GS_RS02970	489.971	1.62114	0.234286	6.91947	4.53338e-12	1.57762e-09	GSU0597		Hypothetical protein
gene-GS_RS03075	9841.49	-1.25924	0.315772	-3.98782	6.66825e-05	0.00380418	GSU0618	omcE	cytochrome c
gene-GS_RS03270	1331.71	-1.20437	0.331405	-3.63413	0.000278924	0.0105356	GSU0655	rpoH	RNA polymerase sigma-32 factor RpoH
gene-GS_RS03375	290.634	0.917861	0.273716	3.35334	0.000798438	0.0203725	GSU0677		ABC transporter, membrane protein
gene-GS_RS03620	111.577	0.93651	0.202994	4.61349	3.95959e-06	0.000626334	GSU0725		Hypothetical protein
gene-GS_RS03630	218.157	1.26218	0.265928	4.7463	2.07167e-06	0.000388618	GSU0727		lipoprotein
gene-GS_RS03790	140.147	-1.42792	0.329773	-4.33	1.49107e-05	0.00152615	GSU3497		Hypothetical protein
gene-GS_RS03800	445.602	-1.14883	0.333643	-3.44329	0.000574673	0.0172402	GSU3500		Hypothetical protein
gene-GS_RS03820	314.408	-1.2603	0.339369	-3.71365	0.000204295	0.00882914	GSU3502		Hypothetical protein
gene-GS_RS03825	600.932	-1.0963	0.320701	-3.41847	0.000629749	0.0182627	GSU3503		Hypothetical protein
gene-GS_RS03830	562.74	-1.07157	0.302539	-3.54194	0.000397203	0.0136858	GSU3504		Hypothetical protein
gene-GS_RS03915	17141.9	0.995799	0.223738	4.45074	8.5573e-06	0.00106355	GSU0780	fdhD/mobA-2	formate dehydrogenase accessory protein FdhD and molybdopterin nucleotidyltransferase
gene-GS_RS03930	16567.4	3.5838	0.175159	20.4602	4.87107e-93	5.65044e-90	GSU0782	hybS	periplasmically oriented, membrane-bound [NiFe]-hydrogenase small subunit
gene-GS_RS03935	11053	3.24798	0.234207	13.868	9.90603e-44	6.89459e-41	GSU0783	hybA	periplasmically oriented, membrane-bound [NiFe]-hydrogenase iron-sulfur cluster-binding subunit
gene-GS_RS03940	11950	3.84251	0.146148	26.292	2.36903e-152	4.12212e-149	GSU0784	hybB	periplasmically oriented, membrane-bound [NiFe]-hydrogenase integral membrane subunit
gene-GS_RS03945	24108	2.66447	0.306202	8.70166	3.27057e-18	1.4227e-15	GSU0785	hybL	periplasmically oriented, membrane-bound [NiFe]-hydrogenase large subunit
gene-GS_RS03950	6164.78	3.74415	0.129607	28.8885	1.66429e-183	5.79172e-180	GSU0786	hybP	periplasmically oriented, membrane-bound [NiFe]-hydrogenase maturation protease
gene-GS_RS03955	1582.85	3.67594	0.187397	19.6158	1.13396e-85	9.86543e-83	GSU0787	hybT	twin-arginine translocation pathway protein, TatA/TatE family
gene-GS_RS03960	1425.44	2.81427	0.232361	12.1117	9.16316e-34	5.31463e-31	GSU0788		Hypothetical protein
gene-GS_RS04175	119.289	0.906682	0.225275	4.02477	5.70301e-05	0.00357525	GSU0829		efflux pump, RND family, membrane fusion protein
gene-GS_RS04820	550.581	-1.62187	0.394781	-4.10828	3.98621e-05	0.00283102	GSU0956		Hypothetical protein
gene-GS_RS04830	387.052	-1.04887	0.312784	-3.35335	0.000798392	0.0203725	GSU0959		Hypothetical protein
gene-GS_RS06255	223.095	-1.11378	0.331272	-3.36214	0.000773417	0.0203725	GSU1256		SCO family protein
gene-GS_RS06315	182.832	-1.06231	0.222726	-4.76958	1.84606e-06	0.0003779	GSU1268		helix-turn-helix transcriptional regulator, LysR family
gene-GS_RS06750	834.978	0.94406	0.222515	4.24269	2.20857e-05	0.00195641	GSU0761		transposase of ISGsu7
gene-GS_RS06755	1161.4	-1.00401	0.321432	-3.12355	0.00178682	0.0341655	GSU1357		Hypothetical protein
gene-GS_RS06770	4013.29	-1.11782	0.351882	-3.17667	0.00148974	0.0299671	GSU1360		Sir2 superfamily protein
gene-GS_RS06780	2112.61	-1.48782	0.313789	-4.74147	2.12177e-06	0.000388618	GSU1362		Hypothetical protein
gene-GS_RS06785	2826.78	-1.44053	0.390818	-3.68593	0.000227873	0.00932938	GSU1363		RNA-directed DNA polymerase
gene-GS_RS06880	83.641	-0.913055	0.238601	-3.82671	0.000129868	0.00654985	GSU1383		3'-to-5' exonuclease
gene-GS_RS07445	37389.1	-1.34215	0.384998	-3.48611	0.000490092	0.015365	GSU1496	pilA-N	geopilin domain 1 protein
gene-GS_RS07450	33898.8	-0.950929	0.23639	-4.02271	5.75328e-05	0.00357525	GSU1497	pilA-C	geopilin domain 2 protein
gene-GS_RS07505	1186.8	-1.24262	0.356713	-3.48353	0.000494856	0.0153759	GSU1508		Hypothetical protein
gene-GS_RS07510	972.835	-1.27665	0.351529	-3.6317	0.000281555	0.0105356	GSU1509		glycosyltransferase
gene-GS_RS07520	1452.91	-1.18174	0.35953	-3.2869	0.00101295	0.0236087	GSU1510.1		glycosyltransferase
gene-GS_RS07685	2704.24	-1.16523	0.353106	-3.29996	0.000966985	0.0227372	GSU1540		lipoprotein
gene-GS_RS08220	3065.1	-1.34524	0.368813	-3.64748	0.000264825	0.0104726	GSU1647		Hypothetical protein
gene-GS_RS08350	1293.9	-1.6795	0.359782	-4.66812	3.03971e-06	0.000503724	GSU1673		Hypothetical protein
gene-GS_RS08565	535.184	-1.54162	0.368739	-4.18078	2.90507e-05	0.00240706	GSU1715		Hypothetical protein
gene-GS_RS08925	1737.97	-1.19665	0.36421	-3.28561	0.00101762	0.0236087	GSU1787		cytochrome c
gene-GS_RS08935	1213.37	-1.003	0.222529	-4.50725	6.56733e-06	0.000871785	GSU1789		GDP-mannose--undecaprenyl-phosphate mannosyltransferase
gene-GS_RS08940	1595.21	-1.16595	0.379282	-3.07409	0.00211147	0.0385162	GSUR032		tRNA-Asp
gene-GS_RS08945	4864.98	-1.16121	0.392572	-2.95796	0.00309686	0.0487211	GSUR033		tRNA-Val
gene-GS_RS08950	12557.8	-1.28983	0.384135	-3.35776	0.000785774	0.0203725	GSUR034		tRNA-Asp
gene-GS_RS08980	715.78	-1.41537	0.33169	-4.26715	1.97988e-05	0.00186216	GSUR036		tRNA-His
gene-GS_RS08985	4361	-1.47797	0.338499	-4.36625	1.26396e-05	0.00133291	GSUR037		tRNA-Arg
gene-GS_RS08990	369.569	-1.32055	0.301388	-4.38157	1.17825e-05	0.00128135	GSUR038		tRNA-Pro
gene-GS_RS09085	50.6494	-1.28365	0.393152	-3.26503	0.00109452	0.0245737	GSUR040		tRNA-Met
gene-GS_RS09100	1530.6	-1.10596	0.368381	-3.00221	0.0026803	0.0444164	GSU1814	divIC	septum formation initiator family protein
gene-GS_RS09280	1007.83	-1.32938	0.323152	-4.1138	3.89196e-05	0.00282167	GSU1850		Hypothetical protein
gene-GS_RS09285	1716.44	-1.36008	0.361178	-3.76568	0.000166099	0.00781113	GSU3542		teichoic acid biosynthesis glycosyltransferase
gene-GS_RS09290	2575.62	-1.33046	0.3557	-3.74041	0.000183717	0.00830306	GSU1851		glycosyltransferase, WbuB-like family
gene-GS_RS09295	2384.22	-1.5998	0.377432	-4.23864	2.24875e-05	0.00195641	GSU1852		membrane protein
gene-GS_RS09305	1618.27	-1.68604	0.358799	-4.69912	2.61289e-06	0.000454643	GSU1853		membrane protein
gene-GS_RS09315	2103.83	-1.05761	0.354797	-2.9809	0.00287405	0.0465955	GSU1855		polysaccharide chain length determinant protein
gene-GS_RS09325	1776.09	-1.24358	0.373554	-3.32906	0.00087141	0.0207938	GSU3545		Hypothetical protein
gene-GS_RS09345	782.019	-1.87225	0.381121	-4.91249	8.99275e-07	0.000213746	GSUR042		tRNA-Glu
gene-GS_RS09350	3010.41	-1.1865	0.328363	-3.61338	0.000302228	0.0109402	GSUR043		tRNA-Gln
gene-GS_RS10635	6618.24	-1.16558	0.312556	-3.72917	0.000192108	0.00857097	GSU2119		integrative genetic element Gsu56, integrase
gene-GS_RS10640	297.424	-1.35591	0.374979	-3.61597	0.000299227	0.0109402	GSU2120	ihfA-2	integration host factor, alpha subunit
gene-GS_RS10735	938.832	-1.50151	0.390745	-3.84269	0.000121695	0.00622791	GSU3560		Hypothetical protein
gene-GS_RS10740	35.1664	-1.50285	0.412641	-3.64203	0.000270495	0.0105356	GSU2138		pseudogene
gene-GS_RS10800	141.302	-1.08169	0.344832	-3.13687	0.0017076	0.0328649	GSU3564		Hypothetical protein
gene-GS_RS10805	138.619	-1.66362	0.377584	-4.40597	1.05311e-05	0.00126212	GSU3565		Hypothetical protein
gene-GS_RS10960	2309.35	-0.936807	0.219083	-4.27604	1.9025e-05	0.00183909	GSU2183		Fic family protein
gene-GS_RS11265	2882.51	-1.03846	0.342173	-3.03489	0.00240625	0.0406597	GSU2244		glycosyltransferase
gene-GS_RS11990	639.452	-1.09891	0.349785	-3.14167	0.00167986	0.0328423	GSU3574		pseudogene
gene-GS_RS12005	286.708	-1.61055	0.350545	-4.59443	4.33933e-06	0.00065656	GSU3575		Hypothetical protein
gene-GS_RS12010	551.803	-1.31116	0.327763	-4.00034	6.32523e-05	0.00373081	GSU3576		lipoprotein
gene-GS_RS12015	583.473	-1.22951	0.360153	-3.41387	0.000640483	0.0183356	GSU3577		pseudogene
gene-GS_RS12025	585.973	-1.19908	0.339229	-3.53471	0.000408227	0.0137925	GSU3578		Hypothetical protein
gene-GS_RS12030	595.634	-1.42694	0.376753	-3.78747	0.000152188	0.00725498	GSU3579		Hypothetical protein
gene-GS_RS12035	759.59	-1.52237	0.39383	-3.86556	0.000110834	0.00584397	GSU2395		Hypothetical protein
gene-GS_RS12065	1096.43	-0.976036	0.305441	-3.1955	0.00139588	0.029263	GSU3580		lipoprotein
gene-GS_RS12185	398.658	1.00547	0.223388	4.50099	6.76385e-06	0.000871785	GSU2424		Hypothetical protein
gene-GS_RS12275	3105.68	-1.62865	0.39035	-4.17228	3.01562e-05	0.00244055	GSU2469		Hypothetical protein
gene-GS_RS12410	704.973	-0.920294	0.288324	-3.19187	0.00141354	0.0293814	GSU3584		Hypothetical protein
gene-GS_RS12415	1071.34	-1.36957	0.376882	-3.63395	0.000279111	0.0105356	GSU2442		RelA/SpoT domain protein
gene-GS_RS12425	130.467	1.52839	0.311424	4.90774	9.21318e-07	0.000213746	GSU2471		RNA-directed DNA polymerase and maturase, group II intron origin
gene-GS_RS12435	675.965	-1.28605	0.351478	-3.65897	0.000253232	0.0101293	GSU2473	(VapB)	antitoxin, AbrB family
gene-GS_RS12690	7178.88	-1.00322	0.327057	-3.06743	0.00215908	0.038751	GSU2526		membrane protein
gene-GS_RS12755	9452.54	-0.9368	0.314122	-2.98228	0.00286111	0.0465955	GSU2539		carboxynorspermidine/carboxyspermidine dehydrogenase
gene-GS_RS13000	2079.62	-0.996786	0.297257	-3.35328	0.000798586	0.0203725	GSU2588	lpdA-2	dihydrolipoamide dehydrogenase
gene-GS_RS13010	990.06	-1.21473	0.381514	-3.18398	0.00145265	0.0297098	GSU3593		Hypothetical protein
gene-GS_RS13015	561.764	-1.16875	0.291553	-4.00871	6.10518e-05	0.00370708	GSU2590		Hypothetical protein
gene-GS_RS13025	502.96	-1.17143	0.378432	-3.09548	0.00196496	0.0367638	GSU2592		Hypothetical protein
gene-GS_RS13045	894.537	-1.15092	0.356083	-3.23218	0.0012285	0.0267199	GSU3595		Hypothetical protein
gene-GS_RS13050	351.209	-1.04511	0.29503	-3.54239	0.000396524	0.0136858	GSU3596		Hypothetical protein
gene-GS_RS13055	1114.55	-1.62266	0.390299	-4.15748	3.2178e-05	0.00254498	GSU2596		lipoprotein
gene-GS_RS13195	1774.69	-1.08252	0.340649	-3.17781	0.00148391	0.0299671	GSU2622		ensor cyclic diguanylate phosphodiesterase, HAMP and GAF domain-containing, putative heme-binding site
gene-GS_RS13700	1226.88	-1.23597	0.317951	-3.8873	0.000101365	0.00551173	GSU2727		Hypothetical protein
gene-GS_RS13755	362.409	-1.36778	0.317908	-4.30243	1.68932e-05	0.00167967	GSU2741		transcriptional regulator, TetR family
gene-GS_RS13805	6607.28	1.08104	0.307129	3.51982	0.000431842	0.0142917	GSU2750		Hypothetical protein
gene-GS_RS13900	2132.62	-1.06942	0.316878	-3.37485	0.000738549	0.0202374	GSU2770		lipoprotein
gene-GS_RS13915	734.462	-1.42433	0.352635	-4.03911	5.36553e-05	0.00345779	GSU2773		Hypothetical protein
gene-GS_RS13920	454.287	-1.30214	0.326147	-3.99251	6.53788e-05	0.00379197	GSU2774		Hypothetical protein
gene-GS_RS14045	12.265	1.16278	0.393893	2.95202	0.00315701	0.0490464	GSU2799	(NifB)	nitrogenase molybdenum-iron cofactor biosynthesis radical SAM domain iron-sulfur cluster-binding oxidoreductase
gene-GS_RS14155	64.0761	0.974028	0.28636	3.40141	0.000670391	0.0188387	GSU2822	gnfR	nitrogen fixation transcript antitermination response regulator, ANTAR domain-containing
gene-GS_RS14230	8819.58	-1.05199	0.341426	-3.08117	0.00206189	0.0379649	GSU3611	rpmJ	ribosomal protein L36
gene-GS_RS14325	29991.9	-1.04443	0.341889	-3.05488	0.00225151	0.0392697	GSU2853	rpsS	ribosomal protein S19
gene-GS_RS14445	7458.65	-1.14035	0.307123	-3.71302	0.000204804	0.00882914	GSUR052		tRNA-Thr
gene-GS_RS14585	2525.84	-1.01746	0.297375	-3.42148	0.000622817	0.0182135	GSU2899		lipoprotein cytochrome c
gene-GS_RS14650	2839.26	-1.06126	0.333027	-3.18672	0.00143896	0.0296306	GSU2912	omcO	cytochrome c
gene-GS_RS14770	1200.26	-1.34479	0.358572	-3.7504	0.000176549	0.00815005	GSU2936		Hypothetical protein
gene-GS_RS14775	2153.4	-1.03011	0.285265	-3.61107	0.000304941	0.0109402	GSU2937		cytochrome c
gene-GS_RS15170	852.172	-0.933507	0.313707	-2.97572	0.00292298	0.0470925	GSU3019		dehydrogenase, E1 protein, alpha and beta subunits
gene-GS_RS15175	493.998	-0.96624	0.318386	-3.03481	0.00240687	0.0406597	GSU3020		acyltransferase, left-handed parallel beta-helix (hexapeptide repeat) family, lipoyl attachment domain-containing
gene-GS_RS15365	678.007	-1.07521	0.290631	-3.69955	0.000215979	0.00914652	GSU3060		transcriptional regulator, TetR family
gene-GS_RS15455	10733.3	-1.12322	0.343555	-3.26941	0.00107772	0.0243584	GSU3078	mraZ	cell division protein MraZ
gene-GS_RS15970	275.699	-1.1546	0.382401	-3.01935	0.00253318	0.0425867	GSU3183		Hypothetical protein
gene-GS_RS16515	12008	-1.17781	0.318585	-3.69701	0.00021815	0.00914652	GSU3298		transcriptional regulator with cupin-like beta-barrel domain
gene-GS_RS16730	14018.2	-1.13634	0.339621	-3.3459	0.000820169	0.0205296	GSU3339	groES	chaperonin GroES
gene-GS_RS17080	2211.35	2.34603	0.214338	10.9455	6.9835e-28	3.4718e-25	GSU3409		Hypothetical protein
gene-GS_RS17085	1006	2.18934	0.266652	8.21046	2.20352e-16	8.52026e-14	GSU3410		Hypothetical protein
gene-GS_RS17525	159.234	-1.1635	0.310403	-3.74837	0.00017799	0.00815005	GSU0281*		sensor histidine kinase	*GS_RS17525 only covers part of GSU0281
gene-GS_RS17570	8185.56	-1.16674	0.349956	-3.33395	0.000856206	0.0207938	No annotation		Hypothetical protein
gene-GS_RS17575	435.237	-1.31446	0.357457	-3.67725	0.000235762	0.00954014	GSU1381		Hypothetical protein
